# Supplementary material for: Metformin regulates multiple signaling pathways within castration-resistant human prostate cancer cells
Source: BMC Cancer. 2022 Sep 29;22:1025. doi: 10.1186/s12885-022-10115-3 (PMC9520831; doi:10.1186/s12885-022-10115-3)
Supplement: Supplementary file 2 — Additional file 2. [file 12885_2022_10115_MOESM2_ESM.xlsx]

## Sheet: Gene_Level
Feature ID	EDGE test: CONTROL_PBS vs Met_5mM, tagwise dispersions - Fold change	EDGE test: CONTROL_PBS vs Met_5mM, tagwise dispersions - Bonferroni	EDGE test: CONTROL_PBS vs Met_5mM, tagwise dispersions - FDR p-value correction	Met_5mM - 3139-LVS-6_1_sequence (GE) - RPKM	Met_5mM - 3139-LVS-5_1_sequence (GE) - RPKM	Met_5mM - 3139-LVS-4_1_sequence (GE) - RPKM	Met_5mM - Means	CONTROL_PBS - 3139-LVS-1_1_sequence (GE) - RPKM	CONTROL_PBS - 3139-LVS-2_1_sequence (GE) - RPKM	CONTROL_PBS - 3139-LVS-3_1_sequence (GE) - RPKM	CONTROL_PBS - Means
C8orf4	247.591	8.04003e-35	1.4889e-36	33.844	48.8643	37.7697	40.1593	0.0487377	0.0788517	0.0715178	0.0663691
DUSP1	225.849	1.0301e-100	6.86735e-102	217.425	204.585	217.085	213.032	0.918141	1.43175	0.84408	1.06466
CYR61	141.319	5.33367e-102	3.80977e-103	99.2084	109.99	118.076	109.091	0.846056	0.971418	0.720873	0.846116
DUSP5	76.8552	5.06107e-17	3.89313e-19	21.9689	22.4897	20.6275	21.6954	0.239141	0.248722	0.175458	0.221107
GEM	57.2367	2.57457e-14	1.6718e-16	19.4829	16.6511	20.7636	18.9659	0.278332	0.327497	0.24753	0.284453
ANKRD1	53.9923	0.0138359	2.72361e-05	7.31077	7.11945	7.06898	7.1664	0.0225711	0.0365172	0.0331208	0.0307364
GBP2	49.1124	2.66117e-08	1.08178e-10	12.8534	12.7782	13.2706	12.9674	0.188608	0.230298	0.177547	0.198818
RP11-553A10.1	48.143	0.00692166	1.43902e-05	6.36889	8.21426	7.97232	7.51849	0.0819298	0.053021	0.0480895	0.0610134
KRT80	43.5195	3.39536e-06	1.09176e-08	10.0428	10.3386	11.4728	10.6181	0.154028	0.215972	0.150681	0.17356
HSPB8	43.4038	6.34848e-18	5.20367e-20	21.6567	21.3038	24.9069	22.6225	0.515762	0.632152	0.435751	0.527888
CXCR4	39.775	0.0276624	5.15128e-05	5.99766	7.32502	7.05093	6.7912	0.0903806	0.0324944	0.117889	0.0802545
DNAJB1	39.4333	3.73689e-66	1.28858e-67	370.58	360.659	392.514	374.584	12.1706	11.9856	11.8526	12.0029
FHL2	37.7744	0.440798	0.000640694	5.94344	5.22102	5.8822	5.68222	0.05056	0.0436267	0.0692458	0.0544775
CREB5	34.9175	1	0.00396661	4.62484	4.95692	4.56487	4.71554	0.040176	0.0371429	0.0280735	0.0351308
PXDC1	32.0676	1.33256e-08	5.55235e-11	11.696	13.1951	14.2812	13.0574	0.460403	0.292108	0.397409	0.383307
ATF3	30.5078	8.87321e-81	4.4366e-82	457.763	469.095	482.878	469.912	19.2598	18.0534	21.3356	19.5496
HSPA1B	28.7854	0	0	1444.34	1392.96	1508.82	1448.71	68.2518	66.36	57.951	64.1876
AMOTL2	27.2202	0.000216729	5.71844e-07	8.07893	8.37743	9.84059	8.76565	0.32471	0.205306	0.295746	0.275254
DNAJB4	26.0767	1.07862e-13	6.69948e-16	18.7866	19.6528	21.0356	19.825	0.785205	0.439375	1.28216	0.83558
CLEC2B	25.8376	1	0.0235674	3.61172	3.43346	3.55183	3.53233	0.0338651	0.0821846	0	0.0386832
NOV	24.8851	1	0.00708093	4.38292	3.43556	4.91718	4.24522	0.0919097	0.0811084	0.0735646	0.0821942
KRT75	23.9518	0.00692169	1.43902e-05	6.22548	7.25342	8.17543	7.21811	0.240254	0.310962	0.197428	0.249548
NKX1-2	23.9434	1	0.0235674	3.60167	3.55383	3.87401	3.6765	0.0542747	0.08781	0.0398214	0.0606354
TNFRSF12A	23.7704	2.22615e-24	2.34331e-26	31.2778	32.5047	34.3646	32.7157	1.69197	1.75976	1.41875	1.62349
SIPA1L2	23.4726	2.38394e-29	3.26567e-31	32.3645	41.3235	34.9735	36.2205	1.82098	1.75916	1.9301	1.83675
ENC1	23.2594	5.16151e-124	5.16151e-125	128.446	137.518	147.805	137.923	7.36204	7.1095	7.85881	7.44345
GBP1	22.5091	1	0.00396661	4.60891	4.54859	4.60113	4.58621	0.129745	0.101337	0.144432	0.125171
JUN	22.2167	1.20633e-145	1.34037e-146	167.8	154.492	162.541	161.611	9.38824	9.11778	8.98026	9.16209
IER5	22.1792	1.75169e-14	1.16006e-16	21.4441	22.3103	22.4956	22.0833	1.15488	1.08093	1.17647	1.13742
PPP1R15A	21.6452	2.83568e-24	2.95383e-26	32.5839	31.5614	37.1093	33.7515	1.92074	1.68227	1.97083	1.85795
PALLD	21.4342	1.61752e-12	9.0364e-15	18.087	17.9543	20.0722	18.7045	0.953956	0.950326	1.03692	0.980399
HSPA6	21.1524	1	0.228999	1.9471	2.06811	3.09845	2.37122	0.0253221	0	0	0.00844069
ZNF292	19.7877	7.00181e-10	3.31839e-12	17.0848	18.0245	16.8071	17.3055	0.962909	0.913805	1.07346	0.983392
CRYAB	19.6253	3.09384e-20	2.89144e-22	28.9839	28.5471	30.8181	29.4497	1.74462	2.07228	1.53387	1.78359
WEE1	19.4469	2.1009e-23	2.16588e-25	30.7694	34.2919	33.7909	32.9507	1.99675	1.94768	2.14963	2.03135
PPP1R3B	18.7549	2.87418e-26	3.34207e-28	37.6949	37.5913	36.5441	37.2768	2.35482	2.63997	2.22421	2.40633
ID3	18.3937	9.72544e-50	2.6285e-51	63.6634	53.2384	59.962	58.9546	3.95227	4.14222	3.79343	3.96264
KLF6	17.7144	7.81332e-25	8.49274e-27	34.9602	36.2702	35.6128	35.6144	2.45205	2.38969	2.46639	2.43604
DUSP8	17.3841	1.02899e-29	1.46998e-31	41.7552	37.8948	42.697	40.7823	3.01916	2.84937	2.72635	2.86496
RNF169	16.9264	0.00335641	7.45869e-06	8.17353	9.05335	9.42368	8.88352	0.508176	0.526557	0.578126	0.53762
HEG1	16.7052	0.0242301	4.59773e-05	8.11353	8.13093	7.32296	7.85581	0.459058	0.502415	0.442477	0.467983
NEDD9	15.1471	1	0.133538	1.90082	3.27884	3.28509	2.82158	0.120736	0.0767394	0.120222	0.105899
BASP1	15.1467	1	0.133538	2.28304	2.86039	2.68445	2.60929	0.0732951	0.0677615	0.122918	0.0879915
RAET1L	14.9406	1	0.668425	0.943805	2.75709	2.12702	1.94264	0	0.0536907	0.0486969	0.0341292
KITLG	14.872	1	0.00825129	4.77527	5.31982	5.54638	5.21382	0.307417	0.227709	0.41306	0.316062
KLF4	14.7851	4.36685e-20	4.00629e-22	31.6085	31.2985	31.5501	31.4857	2.65055	2.26666	2.85224	2.58982
FOXC1	14.7828	1	0.0422626	2.78453	3.24805	3.75643	3.26301	0.155503	0.104827	0.190154	0.150161
ID1	14.5344	4.72104e-27	5.688e-29	44.9326	36.0152	43.6422	41.53	3.55026	3.92695	3.08327	3.52016
TUFT1	13.9839	2.75608e-62	8.61274e-64	80.3266	75.1438	78.9006	78.1236	7.18893	6.67446	7.16324	7.00887
CSRNP1	13.9175	1.58357e-30	2.39935e-32	48.1337	40.2562	51.1997	46.5299	4.1555	4.2722	3.99721	4.14163
CTGF	13.8499	1	0.668425	1.68971	1.82862	2.00293	1.84042	0.0286456	0.0308968	0.0560462	0.0385296
EDN1	13.7159	1	0.133538	2.25648	3.00109	3.00853	2.75536	0.0988719	0.213284	0.0644821	0.125546
ID2	13.344	7.88067e-31	1.21241e-32	47.7226	43.4731	49.0736	46.7564	4.25411	4.359	4.42919	4.34743
FEM1C	12.6675	3.8961e-36	7.63941e-38	47.3013	60.9514	52.4637	53.5721	5.23677	4.97283	5.61533	5.27498
DAPK3	12.6257	9.04037e-50	2.51121e-51	61.1894	62.7218	70.476	64.7958	6.78391	6.94372	5.55913	6.42892
NFIL3	12.5719	1.68007e-66	6.00025e-68	84.6569	85.1324	81.1393	83.6429	8.3659	8.42256	8.33079	8.37308
AHR	12.2739	4.08862e-06	1.29798e-08	13.1276	14.797	13.9689	13.9645	1.32442	1.28023	1.3678	1.32415
FAS	12.2435	0.00403666	8.83294e-06	8.85663	10.9129	9.82771	9.86573	0.909163	0.852117	0.938475	0.899918
HSPE1-MOB4	12.0165	1	0.0422626	2.14106	5.65385	2.63194	3.47562	0.100378	0.324798	0.294589	0.239922
BARX2	11.5105	1	0.133538	2.71877	2.60327	3.0659	2.79598	0.199094	0.115039	0.229547	0.181227
PTHLH	11.5056	1	0.399606	2.02719	2.19783	2.36994	2.19832	0.138885	0.1284	0.0776382	0.114974
RP11-242J7.1	11.5016	1	0.133538	2.39334	2.52985	3.23285	2.71868	0.140909	0.17098	0.20677	0.172886
FAM46A	11.4339	1	0.399606	2.09873	1.95358	2.36492	2.13908	0.103313	0.107452	0.119116	0.10996
CTC-233O10.1	11.3373	1	0.0759352	2.73196	4.4638	2.09895	3.09824	0.216136	0.233121	0.211439	0.220232
AP001350.1	11.312	1	1	0.825446	1.83915	0.761023	1.14187	0	0	0	0
ELF3	11.1126	2.78057e-27	3.39093e-29	48.6305	42.3526	46.12	45.701	5.32029	5.08516	4.9768	5.12742
RAB39A	11.0611	1	0.0422626	3.58663	3.95267	5.0134	4.18423	0.41495	0.434396	0.214905	0.35475
RP11-527N22.1	10.8876	1	1	0.692888	1.58791	1.00385	1.09488	0	0	0	0
XRCC6P1	10.7786	1	1	1.5249	1.08026	1.1896	1.26492	0.0247469	0.0400375	0	0.0215948
RNF103	10.6549	0.17287	0.000272665	6.61269	7.44127	7.05561	7.03653	0.799429	0.675221	0.672798	0.715816
PPARGC1A	10.5684	1	1	1.61147	1.54989	1.40523	1.52219	0.0573703	0.048128	0.0623595	0.0559526
LHFPL2	10.4373	4.0881e-06	1.29798e-08	13.448	14.6977	13.8178	13.9878	1.5091	1.7666	1.47904	1.58491
NR1D2	10.2867	9.79628e-73	4.44535e-74	89.8202	101.827	94.7615	95.4697	11.4318	11.1009	12.67	11.7342
TNFAIP3	10.1104	1	0.228999	2.52909	2.29156	2.17626	2.3323	0.155623	0.21581	0.130492	0.167308
CREBRF	10.0556	7.65142e-06	2.36155e-08	13.4607	15.1627	15.2054	14.6096	1.69809	1.71048	1.77984	1.72947
ID4	10.0526	1	0.0047973	5.96159	5.90349	4.8301	5.56506	0.533578	0.647449	0.559267	0.580098
ZFP57	9.92668	1	1	0.894201	1.03307	1.03815	0.988472	0	0	0	0
MAFF	9.86942	1	0.0719158	3.79311	3.61295	4.41506	3.94037	0.435128	0.339854	0.374297	0.383093
PTPN21	9.86939	0.00388832	8.52703e-06	9.90502	10.6476	11.1554	10.5693	1.20186	1.39728	1.12552	1.24155
OSER1	9.72096	1.19235e-92	6.62416e-94	120.045	115.952	128.843	121.613	16.0722	14.0567	17.4585	15.8625
FAM83G	9.7006	5.30736e-08	2.08951e-10	20.717	16.5725	17.0861	18.1252	2.61787	2.05353	2.11197	2.26112
RRAGC	9.63154	3.38545e-44	8.0606e-46	66.6419	63.7025	66.692	65.6788	8.58437	8.37784	8.80375	8.58865
ZYX	9.59691	2.07249e-72	8.63536e-74	100.452	89.8687	102.273	97.5311	13.4761	13.3452	11.7652	12.8622
ZNF442	9.55835	1	0.196532	3.65549	3.55768	2.66721	3.29346	0.319362	0.413352	0.208281	0.313665
NR1D1	9.45227	1.31016e-09	6.0099e-12	19.9608	17.7896	22.276	20.0088	2.6991	2.55492	2.48281	2.57894
SGK223	9.36524	0.0268895	5.02607e-05	9.3341	8.28025	8.75192	8.78876	1.15049	1.06363	1.0049	1.073
IRS2	9.34797	5.05519e-05	1.42165e-07	11.9088	13.1478	13.099	12.7185	1.66891	1.44556	1.72317	1.61255
LATS2	9.3446	3.00827e-19	2.61589e-21	35.7121	33.2196	37.8342	35.5886	4.77892	4.65918	4.78547	4.74119
A2MP1	9.29156	1	0.133538	2.7127	2.72828	2.66865	2.70321	0.234994	0.248289	0.253345	0.245543
DUSP2	9.28999	3.53676e-26	4.06524e-28	51.6167	40.5328	46.4768	46.2087	6.73952	6.32155	5.6318	6.23096
C1orf51	9.27883	4.23177e-13	2.47472e-15	26.1256	25.1736	26.1139	25.8044	3.59532	3.4311	3.25785	3.42809
ITPRIP	9.21133	1.26702e-09	5.8388e-12	21.9664	19.5634	20.5499	20.6932	2.90129	2.81951	2.51441	2.74507
DDX47	9.20339	1	0.668425	1.52634	2.84543	0.735882	1.70255	0.0797645	0.0430164	0.208083	0.110288
IFFO2	9.19508	1	0.196532	2.88553	3.19171	3.85904	3.31209	0.360925	0.408754	0.233034	0.334238
TPM4	9.08601	2.64998e-32	4.56893e-34	54.4458	54.5594	62.3148	57.1067	7.67001	8.23963	7.81142	7.90702
AP004372.1	9.06339	1	1	0.415966	1.11216	1.15051	0.892879	0	0	0	0
PEAK1	9.0552	1	1	1.14874	1.36631	1.33554	1.28353	0.0534595	0.0691929	0.0431456	0.055266
OTUD1	9.05044	4.81108e-05	1.36678e-07	12.3865	14.1528	14.4525	13.6639	1.82348	1.64931	1.93836	1.80372
ZRANB1	9.03883	5.55263e-19	4.78675e-21	34.2221	35.8628	35.9483	35.3444	4.85215	4.66671	5.09669	4.87185
PRDM4	8.92722	4.31777e-20	3.99793e-22	37.4818	39.6855	37.5258	38.231	5.51689	5.18899	5.33754	5.34781
FERMT2	8.74012	5.60928e-11	2.9215e-13	22.1762	22.5875	24.9336	23.2324	3.15721	3.43929	3.21954	3.27201
IQCJ-SCHIP1	8.72645	1	1	1.02446	1.26968	1.13636	1.1435	0.0506556	0.0163909	0.0594657	0.0421707
SRF	8.69895	9.77457e-40	2.0797e-41	69.8967	59.3719	69.9376	66.4021	10.0666	10.1059	8.71999	9.63083
LSMEM1	8.67562	0.000994652	2.31854e-06	11.7898	12.2789	12.7775	12.2821	1.68022	1.72862	1.64371	1.68419
HSPH1	8.62944	2.02029e-39	4.20894e-41	355.824	372.374	381.146	369.781	53.7882	57.5566	52.5872	54.644
TSLP	8.56561	0.0942998	0.000157956	8.25745	8.24063	8.75266	8.41691	1.13704	1.04638	1.20928	1.1309
ZNF844	8.4649	1	0.0719158	4.13646	4.01908	4.06918	4.0749	0.4622	0.523995	0.48516	0.490452
PPP1R15B	8.46123	1	0.783101	2.36287	3.17684	2.01663	2.51878	0.243551	0.235039	0.288418	0.255669
NTNG2	8.45249	1	1	1.38154	1.68428	1.67025	1.57869	0.103112	0.0934208	0.145254	0.113929
AC100802.3	8.41957	1	0.668425	1.92604	1.90046	1.26837	1.69829	0.130609	0.140873	0.12777	0.133084
SIRT1	8.39335	1.19626e-28	1.59501e-30	51.253	53.8187	52.6287	52.5668	7.77349	7.68568	8.18065	7.87994
MINPP1	8.32549	1.11853e-32	1.96233e-34	57.3778	63.2744	59.4798	60.044	9.05655	9.46476	8.75831	9.09321
MITF	8.31251	0.00054471	1.32533e-06	12.4597	13.1686	12.3612	12.6632	1.76582	1.84121	1.86056	1.82253
ZNF628	8.30836	0.081393	0.000138438	8.65914	9.05799	9.50557	9.07423	1.42237	1.35255	1.03933	1.27142
PARD3	8.29303	1	0.00705345	5.8515	5.81379	6.27397	5.97976	0.785275	0.821097	0.784983	0.797118
GDNF	8.24831	1	0.399606	1.86833	2.22014	2.21909	2.10252	0.21306	0.172353	0.218852	0.201422
MT1F	8.24609	9.09478e-18	7.39413e-20	42.8744	31.8837	32.2771	35.6784	5.5725	4.63254	6.01162	5.40555
UBALD1	8.1974	2.62857e-15	1.82572e-17	32.3529	29.3378	31.2662	30.9856	5.12838	4.57289	4.41924	4.70684
RBM15	8.17026	1.2521e-08	5.26092e-11	19.4363	20.3822	21.9216	20.58	3.00596	3.17507	3.10452	3.09518
NFKBID	8.15647	0.0814018	0.000138438	9.26885	8.81137	9.42034	9.16685	1.3758	1.31067	1.25025	1.31224
FAM13A	7.98808	3.75408e-06	1.20323e-08	15.3221	16.1734	16.4946	15.9967	2.46241	2.439	2.40559	2.43566
C17orf67	7.93512	1	0.0332073	5.03693	5.24594	5.75078	5.34455	0.741379	0.599731	0.870321	0.737144
ZNF222	7.9053	1	1	1.37416	1.53872	0.974551	1.29581	0.156104	0.0360797	0.0654479	0.0858773
MAFG	7.72236	3.29892e-16	2.42567e-18	33.5437	33.3172	34.5406	33.8005	5.64769	5.03935	5.72586	5.47097
ZNF460	7.71668	0.00597375	1.25763e-05	11.3565	11.9338	10.3403	11.2102	1.60576	1.85566	1.73917	1.73353
EPPK1	7.70407	1.03267e-08	4.39436e-11	20.3246	21.9679	21.578	21.2901	3.56362	3.6057	3.05723	3.40885
ABCB5	7.69478	1	1	1.33421	1.06678	1.01218	1.13772	0.057904	0.0546477	0.0849684	0.06584
RASD1	7.68046	1	0.501913	2.62438	2.84269	2.94069	2.80259	0.357754	0.372087	0.299982	0.343274
ARL4C	7.65698	1	0.11997	3.78115	3.77739	3.42119	3.65991	0.495323	0.576268	0.392002	0.487864
JMJD1C	7.63624	6.11919e-27	7.28475e-29	49.4529	57.4626	50.1491	52.3548	8.30488	8.69755	8.91702	8.63982
EGR2	7.63377	1	1	0.573941	0.818421	0.811359	0.734574	0	0	0	0
RP11-298J20.4	7.58733	1.25173e-05	3.74768e-08	16.1497	15.5264	13.8342	15.1701	2.21328	2.60424	2.48012	2.43255
UBAP1	7.58072	2.04691e-73	9.74719e-75	103.573	103.093	105.431	104.032	17.5597	16.9177	17.7727	17.4167
AL034548.1	7.54534	1	1	1.50361	1.5634	1.4729	1.5133	0.0396521	0.128305	0.232742	0.133566
DDIT3	7.50384	5.88444e-31	9.34039e-33	369.174	322.077	314.677	335.309	58.0723	49.5076	63.376	56.9853
ARID3B	7.49319	1	0.0120319	5.80837	5.21711	6.4554	5.82696	0.874082	0.884577	0.855086	0.871248
TAF5	7.43688	3.17981e-09	1.39465e-11	21.7903	21.826	22.0409	21.8858	3.5606	3.82567	3.53002	3.63876
ZNF850	7.38493	1	0.0422626	3.95936	4.34672	4.12324	4.1431	0.615091	0.617357	0.55158	0.594676
FSIP1	7.35601	0.60844	0.000853351	7.34216	7.48138	6.74709	7.19021	1.03686	1.32242	1.02173	1.127
ZNF441	7.35294	0.0195067	3.75852e-05	11.4901	11.3134	9.19551	10.6663	1.72633	1.67427	1.79465	1.73175
CHORDC1	7.34413	1.70555e-35	3.27991e-37	65.9722	71.4647	69.8918	69.1095	11.5496	12.5137	11.6513	11.9049
CEP85L	7.33183	1	0.315341	3.04321	3.27724	3.1908	3.17042	0.450835	0.397159	0.443347	0.430447
SLC25A25	7.23554	9.45821e-29	1.27814e-30	57.8468	55.6478	56.8867	56.7938	10.2542	9.97145	9.50477	9.91014
RBAK	7.21847	1	1	1.54131	0.560308	0.53288	0.878165	0.0224624	0.0311498	0.0470877	0.0335666
MBIP	7.19874	1.34078e-07	5.04052e-10	18.5768	18.9915	20.3794	19.3159	3.30397	3.15296	3.46574	3.30756
SPRR1A	7.15259	1	1	0.545407	0.291649	1.20682	0.681291	0	0	0	0
TSC22D2	7.12701	0.000798601	1.88349e-06	12.6149	14.0117	13.2353	13.2873	2.30877	2.17867	2.29602	2.26116
DEDD2	7.12248	1.85134e-05	5.44512e-08	15.5583	14.631	17.7075	15.9656	2.89468	2.71931	2.61586	2.74328
BACH1	7.1088	1.06997e-11	5.78362e-14	25.7902	28.2504	25.7926	26.6111	4.48881	4.5138	4.98581	4.66281
OPRK1	7.08961	1	1	0.874497	1.24042	1.52165	1.21219	0.0779548	0.0756729	0.137269	0.0969656
BAG3	6.99992	1.37552e-54	3.93007e-56	88.6884	83.667	97.7315	90.029	16.9518	16.9422	15.0563	16.3168
THAP1	6.9619	8.53011e-11	4.39696e-13	26.43	26.1356	26.6401	26.4019	4.81697	4.46169	4.89865	4.72577
THSD4	6.93854	1	1	1.38891	1.38909	1.63461	1.47087	0.141328	0.146337	0.16176	0.149808
MICALL1	6.89157	1.37519e-26	1.61787e-28	56.2902	53.0236	56.2145	55.1761	10.209	10.0991	10.0274	10.1118
AGPAT9	6.87568	1	1	2.0554	2.37594	2.17642	2.20259	0.309122	0.291738	0.264603	0.288488
HEY1	6.84067	1	0.783101	2.64222	2.08236	2.47627	2.40028	0.290232	0.469561	0.223084	0.327626
KLF11	6.80962	0.000339267	8.61083e-07	14.395	13.9121	14.5335	14.2802	2.59404	2.29921	2.78524	2.5595
RP11-1060J15.4	6.79233	1	0.501913	2.5554	2.73294	2.91283	2.73373	0.382281	0.237879	0.56096	0.393707
MCPH1	6.76626	2.55915e-07	9.37418e-10	20.0738	21.9645	19.5309	20.5231	3.79688	3.72118	3.75008	3.75605
SERTAD4	6.75621	1	0.668425	1.48458	1.67976	1.9281	1.69748	0.183836	0.23794	0.179841	0.200539
ARAP2	6.70875	1	0.668425	1.82288	1.81187	1.9738	1.86952	0.23362	0.215151	0.258429	0.235733
HMX3	6.70864	1	1	0.842335	0.589846	0.887536	0.773239	0.0190401	0.0616092	0	0.0268831
IFRD1	6.70269	1.19978e-81	6.31464e-83	115.212	118.218	128.157	120.529	22.3168	22.4129	23.8579	22.8625
GADD45B	6.67708	0.883814	0.00118952	8.07335	8.55168	6.86366	7.82956	1.56014	1.25359	1.32137	1.37836
GAB2	6.65049	1	0.020037	5.02399	6.08461	5.66974	5.59278	0.963158	0.971253	0.929319	0.954577
MMP10	6.63963	1	1	0.52189	0.500903	1.11037	0.711053	0.0127042	0	0.0372844	0.0166629
ZFP36L2	6.62925	1	0.501913	2.95975	2.41658	2.5527	2.64301	0.416951	0.449717	0.301483	0.389384
MT1X	6.61434	2.69501e-28	3.45514e-30	65.8592	42.1875	64.3559	57.4675	14.4099	7.55166	10.9907	10.9841
MAN1A1	6.61271	1	0.020037	5.35013	5.53247	5.5934	5.492	0.903245	0.969859	0.950976	0.94136
TMSB4X	6.58738	3.65427e-11	1.9233e-13	26.7815	26.6353	29.309	27.5752	5.29206	4.7472	5.65118	5.23015
PTGER4	6.56577	1	0.0719158	4.41877	3.68406	3.71251	3.93845	0.67098	0.656813	0.612271	0.646688
KBTBD2	6.55578	1	1	1.61332	1.52612	1.5135	1.55098	0.23288	0.130421	0.184007	0.182436
FOS	6.55557	1	0.783101	2.52834	2.31161	2.35111	2.39702	0.379362	0.379416	0.283399	0.347392
PRKCE	6.51456	1	0.11997	3.68264	3.3646	3.70388	3.58371	0.59284	0.561628	0.595392	0.583287
ELMSAN1	6.51286	1.09856e-08	4.65493e-11	23.3647	22.3906	22.68	22.8118	4.39261	4.40016	4.2777	4.35682
LNX2	6.5054	2.19684e-63	7.08657e-65	95.0215	99.0881	94.4288	96.1795	18.3115	18.6724	19.3449	18.7763
IRF2BP2	6.49829	4.13936e-32	7.01586e-34	67.9612	67.8255	65.9628	67.2498	13.5026	12.4984	13.3201	13.107
ADNP2	6.49101	4.45537e-18	3.68212e-20	40.8148	41.552	39.5175	40.6281	7.80726	8.06925	7.76364	7.88005
P4HA2	6.4771	1	0.0146363	6.40842	6.3772	6.09195	6.29252	1.12432	1.22401	1.01765	1.12199
KLF5	6.43539	0.0258069	4.83306e-05	11.6688	10.2702	12.2807	11.4066	2.19378	2.137	2.10678	2.14585
GBX2	6.43531	1	1	1.73772	1.35851	1.46156	1.51926	0.164008	0.156086	0.226509	0.182201
RAPGEF2	6.35243	0.00818857	1.68489e-05	10.9817	12.5536	12.0813	11.8722	2.25108	2.26946	2.2877	2.26941
FAM160A1	6.34856	2.46041e-06	8.12018e-09	19.1607	18.8493	19.8422	19.2841	3.63177	3.88299	3.77435	3.76304
TOX3	6.32884	1.83824e-17	1.43612e-19	38.5494	37.9445	45.8227	40.7722	7.9774	8.01537	8.35123	8.11467
ZNF148	6.32302	1	0.00238233	8.36309	8.94054	7.54424	8.28262	1.50809	1.61977	1.5373	1.55505
AEN	6.30445	3.66436e-12	2.02451e-14	31.0542	29.3905	30.0902	30.1783	6.21628	6.1604	5.6201	5.99893
PER1	6.30293	2.53166e-05	7.38093e-08	16.6914	14.8399	17.842	16.4578	3.35872	3.47818	2.81768	3.21819
EPC1	6.29645	0.000247732	6.45135e-07	15.8773	14.9975	15.3473	15.4074	2.9664	2.88789	3.17102	3.00844
DMRT3	6.29115	1	1	0.7983	0.368909	0.817773	0.661661	0.0187131	0	0.0274596	0.0153909
CNN2	6.27023	1.25538e-14	8.42537e-17	36.3896	30.4295	37.6125	34.8105	7.35216	6.70321	6.87449	6.97662
DMRT1	6.25445	1	1	1.25834	1.3535	1.52017	1.37734	0.164776	0.222157	0.100747	0.16256
AREG	6.23844	1	1	0.556725	0.49617	0.947585	0.666827	0.0135522	0	0.0397731	0.0177751
ARL4A	6.20042	1	0.00146795	8.0069	8.88465	8.88031	8.59062	1.63695	1.84677	1.47253	1.65209
MT2A	6.18842	1.27329e-66	4.71588e-68	208.087	146.232	154.779	169.699	37.7392	33.9363	32.9496	34.8751
AMIGO2	6.18175	1	0.140681	3.49667	4.4996	4.44091	4.14573	0.762158	0.840321	0.613044	0.738508
RLF	6.14142	1.39985e-06	4.7325e-09	19.2089	19.6471	19.8869	19.581	3.8761	3.6909	4.30257	3.95653
MID1	6.12839	1	0.0146363	6.60161	5.98326	6.82568	6.47018	1.19504	1.25077	1.24701	1.23094
STK17A	6.09914	1	0.00197207	7.13895	8.52567	7.68752	7.78404	1.58593	1.5205	1.43212	1.51285
ZBTB21	6.07662	7.95221e-07	2.81993e-09	19.758	20.4722	19.806	20.0121	4.03077	3.64834	4.59359	4.0909
DCAF10	6.06119	1	0.501913	2.41014	2.81461	2.62048	2.61508	0.431322	0.374444	0.493988	0.433251
TANC2	6.05356	1	1	1.77565	2.42495	2.15833	2.11964	0.353644	0.293991	0.340488	0.329374
CLLU1OS	6.04846	1	1	1.5432	1.46703	1.13821	1.38281	0.130228	0.105346	0.286645	0.174073
SAV1	6.02624	1.40082e-06	4.7325e-09	19.3193	20.6272	18.7547	19.5671	3.99292	3.7652	4.33761	4.03191
LARP6	6.01118	6.04415e-08	2.35181e-10	21.128	21.736	22.8148	21.8929	4.45268	4.5739	4.58408	4.53688
TRIB3	5.98821	2.19372e-21	2.10935e-23	291.017	262.286	283.843	279.048	60.4641	54.691	63.167	59.4407
ZNF473	5.94967	0.431513	0.000628112	9.47673	10.5248	9.01974	9.67374	2.09632	1.82887	1.95586	1.96035
RP11-96J15.2	5.94452	1	1	2.17634	0.831265	0.573282	1.19363	0.0983879	0.31836	0	0.138916
SPRY2	5.93932	1	0.196532	3.02559	3.59532	3.79841	3.47311	0.583986	0.747066	0.558008	0.629687
ZC3H12A	5.93751	4.01653e-07	1.45001e-09	21.7591	20.5022	23.2339	21.8318	4.87236	4.96159	3.91131	4.58176
EEPD1	5.93602	0.000529365	1.29113e-06	16.5409	14.4044	16.1763	15.7072	3.40056	3.44416	2.94802	3.26425
KLF10	5.91098	0.0258085	4.83306e-05	10.8605	11.1719	11.7034	11.2453	2.27637	2.27472	2.39064	2.31391
IRF6	5.90046	2.37244e-29	3.26567e-31	66.0689	64.0804	67.6881	65.9458	14.4062	13.3767	14.7178	14.1669
MYL9	5.88624	1	1	0.882931	1.36395	1.79085	1.34591	0.130391	0.120546	0.273336	0.174758
ZNF205	5.8621	0.0456142	8.19444e-05	11.9645	10.0962	11.3938	11.1515	2.25258	2.32621	2.36303	2.31394
AC010620.1	5.85746	1	1	0.351123	0.938792	0.323719	0.537878	0	0	0	0
TGIF1	5.85514	0.000100104	2.72021e-07	16.8429	16.2959	16.3063	16.4817	3.51167	3.36841	3.56099	3.48035
CLU	5.84852	0.247342	0.000377621	9.83536	9.82085	10.1988	9.95165	2.0761	2.39217	1.70404	2.05744
ZBTB10	5.79516	2.53521e-22	2.4855e-24	49.2358	54.7042	51.9725	51.9708	11.1736	11.1132	11.7477	11.3448
RP11-513O17.2	5.79158	1	1	0.368104	0.700867	0.570767	0.546579	0.0105899	0	0	0.00352996
DDX39B	5.78898	9.34986e-19	7.85703e-21	41.5452	49.5236	44.6078	45.2255	10.7648	11.3618	7.47712	9.8679
HES1	5.7876	0.00333914	7.43684e-06	14.1014	13.0557	12.5591	13.2387	2.8053	2.94398	2.67016	2.80648
FAM47E-STBD1_2	5.76953	3.08492e-08	1.23892e-10	23.6697	24.9757	22.6404	23.7619	5.27658	5.21933	4.9447	5.14687
MAP1S	5.76623	1.31791e-05	3.93407e-08	18.4281	18.1833	18.5391	18.3835	4.3383	3.82846	3.70647	3.95775
IFLTD1	5.76468	1	1	2.12894	1.32612	1.68842	1.7145	0.354969	0.32817	0.106302	0.263147
SRXN1	5.74046	0.000174937	4.64023e-07	17.8401	16.2959	14.639	16.2583	3.41882	3.61606	3.47409	3.50299
RGPD1	5.73266	1	1	1.25313	0.979508	1.07957	1.10407	0.146272	0.136731	0.104935	0.129312
TTC28	5.73096	1	0.340886	3.39451	3.91595	3.81932	3.70993	0.678449	0.794652	0.65852	0.71054
SVIL	5.7259	0.749987	0.00102879	8.70167	9.73807	10.0864	9.5087	1.9373	2.01966	2.06	2.00566
IGHE	5.71168	1	1	1.09774	1.18216	0.885559	1.05515	0.188168	0	0.169918	0.119362
DKK1	5.70821	1	1	0.639852	0.570254	0.353948	0.521351	0	0	0	0
ARID1A	5.69653	4.81343e-30	7.07434e-32	70.7054	68.2257	68.3962	69.1091	15.5029	15.2023	15.4614	15.3889
C12orf39	5.69205	1	1	0.745433	0.707213	0.709424	0.72069	0.068486	0	0.0669977	0.0451612
MBP	5.65521	3.03223e-06	9.81305e-09	19.8249	19.1316	20.1791	19.7119	4.32284	4.18892	4.50354	4.33843
HAUS3	5.64279	1	1	1.51797	1.76228	1.39029	1.55685	0.211742	0.255652	0.241149	0.236181
CACNG4	5.63603	1	1	0.897856	1.13516	1.2513	1.09477	0.125546	0.192429	0.0775693	0.131848
RND3	5.63333	1	0.196532	3.6525	3.55273	2.98724	3.39749	0.652497	0.56302	0.747743	0.65442
PLEKHF2	5.6073	0.010326	2.08186e-05	12.1938	13.5342	11.5533	12.4271	2.66272	2.37283	3.11328	2.71628
ZNF430	5.57512	1	0.0332073	5.35117	5.32046	4.81946	5.1637	0.9919	1.2247	0.986303	1.06763
SWAP70	5.54647	5.27012e-06	1.65727e-08	18.9838	18.8172	20.57	19.457	4.24937	4.13101	4.72223	4.36754
PARD6B	5.52184	1	0.0236046	5.74939	6.58803	5.94777	6.09506	1.28541	1.2539	1.34532	1.29488
GAS2L3	5.51903	0.141271	0.000228224	10.8319	10.2828	9.9379	10.3509	2.24741	2.38446	2.21162	2.28116
FAM180A	5.51766	1	1	0.810251	0.39841	0.927328	0.711996	0.0353667	0.0858285	0.0259486	0.0490479
TSPYL1	5.50919	1	1	2.44023	2.02351	2.1324	2.19871	0.154445	0.673571	0.354729	0.394248
RAP2B	5.50807	9.38091e-13	5.33007e-15	30.5296	34.9137	36.2112	33.8848	7.68102	7.51991	8.03956	7.74683
FOXD3	5.49432	1	1	1.05795	0.821216	1.03831	0.972493	0.064799	0.139783	0.126782	0.110454
FGF13	5.48262	6.35895e-08	2.44575e-10	23.7937	23.5433	25.4086	24.2486	5.51978	5.50592	5.58542	5.53704
ZXDB	5.47226	0.000304715	7.8132e-07	14.8462	16.1877	16.1803	15.7381	3.50579	3.6403	3.53423	3.56011
RP4-669L17.2	5.47034	1	1	0.777999	0.297161	0.409874	0.495011	0	0	0	0
RP11-867G23.10	5.45567	1	1	0.689837	0.614803	0.782767	0.695802	0.033585	0.108673	0	0.0474194
MTMR3	5.44565	0.0363458	6.68121e-05	12.9064	12.9317	11.7612	12.5331	2.79429	2.61252	3.07113	2.82598
ITGA1	5.44447	1	1	0.524585	0.725003	0.630839	0.626809	0.027668	0.0389247	0.0282435	0.031612
GADD45A	5.41175	1.12919e-17	9.03351e-20	43.3551	45.449	46.5127	45.1056	10.5032	9.64034	11.4682	10.5372
CHD2	5.41136	1.87635e-07	6.94945e-10	22.1021	23.9614	24.3825	23.482	5.29021	5.57089	5.43124	5.43078
ZNF394	5.40798	1	1	1.14773	1.66893	1.16954	1.32874	0.242138	0.185566	0.168307	0.19867
RPL39P5	5.36814	1	0.521496	1.88621	3.222	4.92716	3.34512	0.348192	0.965714	0.729911	0.681273
FAM102A	5.34868	2.37152e-29	3.26567e-31	72.3111	67.5598	70.6996	70.1901	16.7762	16.3254	16.87	16.6572
SLC30A1	5.34709	4.21251e-13	2.47472e-15	38.2661	34.7818	34.5664	35.8714	8.49869	8.31725	8.56146	8.45913
AC093673.5	5.33891	4.7002e-05	1.33909e-07	18.9509	16.5984	19.1788	18.2427	4.34273	3.45725	4.95641	4.25213
ZBTB2	5.30883	2.49475e-08	1.02244e-10	25.7635	24.1418	25.7532	25.2195	6.01357	5.91706	5.93945	5.95669
AC139099.6	5.30761	1	1	0.406542	0.652179	0.899551	0.652757	0.051461	0	0.0755139	0.0423249
CPEB4	5.29341	3.41067e-14	2.1724e-16	35.9474	38.8527	38.8682	37.8894	8.71446	8.87867	9.50775	9.03363
KCNK13	5.28371	1	1	0.503712	0.823025	0.361199	0.562645	0.0354228	0.0286549	0	0.0213592
YOD1	5.27707	9.40477e-07	3.27819e-09	22.2625	23.5064	22.1415	22.6368	5.18879	5.17543	5.73943	5.36788
HSPB1	5.25575	1.68387e-68	6.47641e-70	1004.04	955.842	1111.28	1023.72	269.731	260.853	215.251	248.612
RP11-1069G10.2	5.25242	1	1	0.518515	0.256731	0.637396	0.470881	0	0	0	0
FBXO42	5.24996	0.000236744	6.1813e-07	17.856	17.034	16.9259	17.272	4.05215	3.72439	4.49425	4.09026
NKD2	5.23689	1	0.501913	3.26022	2.69657	2.68141	2.8794	0.757087	0.528377	0.479233	0.588232
DIO3	5.23432	1	1	1.04084	1.04732	0.773876	0.954012	0.127502	0.103141	0.124731	0.118458
USP42	5.22413	0.486017	0.000695455	10.4187	10.0325	10.6084	10.3532	2.397	2.41165	2.44685	2.4185
CTD-2006C1.2	5.21595	1	0.0888023	5.1998	3.58988	4.61392	4.46786	1.05065	0.824916	1.06561	0.980391
DNAJB6	5.21073	8.78506e-10	4.12444e-12	28.3556	28.7813	30.703	29.28	7.11273	6.7873	7.30234	7.06746
HECA	5.19676	1	0.14689	4.12341	4.7953	6.05009	4.9896	1.40433	0.836729	1.09749	1.11285
ZNF350	5.19167	1	1	0.653046	1.73218	0.946123	1.11045	0.172217	0.175136	0.129966	0.159106
AL031663.2	5.1911	1	1	1.18746	1.33785	1.30135	1.27556	0.205615	0.206479	0.187274	0.199789
IRF1	5.17407	1	1	1.10402	1.25008	1.28483	1.21297	0.186141	0.185325	0.184897	0.185455
FYN	5.16446	1	1	2.04746	2.17274	2.15106	2.12376	0.376704	0.282791	0.574888	0.411461
FGF18	5.15017	1	1	0.710731	0.981808	1.40881	1.03378	0.123703	0.0727771	0.231028	0.142503
GLYAT	5.1336	1	1	0.603211	0.828798	0.579305	0.670438	0.0397686	0.0257363	0.0933704	0.0529585
JMJD6	5.13086	0.000688491	1.65106e-06	16.0631	15.0877	18.8673	16.6727	4.16722	4.21531	3.7351	4.03921
PDE10A	5.12721	5.33918e-05	1.49139e-07	18.2488	18.3294	20.0767	18.885	4.47584	4.21747	5.08765	4.59365
RP11-152P17.2	5.12128	2.25029e-09	1.00013e-11	27.4266	29.1047	27.8735	28.1349	6.94344	6.75978	7.01962	6.90761
C11orf82	5.11091	1	1	1.36155	1.27235	0.840917	1.15827	0.167328	0.175965	0.184153	0.175815
CDKN2AIP	5.10384	0.000154422	4.12892e-07	17.3731	18.4777	18.8294	18.2268	4.35769	4.66243	4.33142	4.45051
DEDD	5.09042	0.000403957	1.00989e-06	18.088	16.4773	16.6993	17.0882	4.00604	4.71366	3.81055	4.17675
ACTRT3	5.07407	1	0.0607688	4.99837	5.2076	6.42562	5.54386	1.23645	1.36966	1.24227	1.28279
CITED2	5.06795	1.78402e-28	2.34739e-30	71.929	64.0449	77.5445	71.1728	18.3619	17.3913	17.7534	17.8355
RP5-1158E12.3	5.05895	1	1	1.61547	1.43975	1.27218	1.44247	0.22366	0.310161	0.218799	0.250874
RP11-143J12.3	5.04076	1	1	1.16761	0.924986	0.837265	0.976621	0.0410553	0	0.361467	0.134174
MYO1E	5.03594	0.16452	0.000261974	10.9922	10.4895	11.4894	10.9904	2.65946	2.83574	2.53242	2.67587
UVRAG	5.02977	0.486023	0.000695455	10.5663	10.2785	10.1412	10.3287	2.48234	2.71914	2.33209	2.51119
RP11-78A19.3	5.02661	1	0.00620109	6.63641	9.21306	7.05976	7.63641	0.525032	2.35229	2.60762	1.82831
SMEK1	5.01643	2.62903e-15	1.82572e-17	43.2025	44.2379	41.1074	42.8493	10.7061	10.8181	10.8874	10.8039
CT45A1	4.99103	1	0.14689	5.37816	4.06967	4.86486	4.7709	1.02759	1.40275	0.895309	1.10855
PHF13	4.98422	9.44118e-07	3.27819e-09	21.397	20.2658	26.2497	22.6375	5.76402	5.59529	5.71591	5.69174
AC093616.4	4.96401	1	1	2.21307	2.21552	2.4037	2.27743	0.566026	0.403556	0.450488	0.473357
DUSP16	4.96075	1.41714e-13	8.537e-16	39.0883	39.2749	38.4219	38.9284	9.80398	9.60825	10.3374	9.91655
AC109309.4	4.95674	1	1	1.1357	0.722978	0.299161	0.719279	0.0513427	0.166132	0	0.0724917
MSX1	4.95463	1	0.0106128	7.72337	7.20966	8.77797	7.90367	2.07538	1.90896	1.79324	1.92586
LRIF1	4.95096	5.80122e-10	2.7757e-12	30.6978	30.4507	29.8114	30.32	7.45085	7.56405	8.12764	7.71418
PPP1R12A	4.95089	0.00197732	4.48372e-06	16.5166	15.9892	16.2643	16.2567	4.02693	4.07337	4.15108	4.08379
SNX22	4.93816	1	1	1.32169	1.33062	1.15084	1.26771	0.224619	0.250625	0.170486	0.215243
ERRFI1	4.91873	1.61305e-12	9.0364e-15	35.0518	39.4434	34.8032	36.4328	9.40634	8.99461	9.66123	9.35406
EPAS1	4.9101	1	0.783101	2.03137	2.3794	2.98761	2.46613	0.523454	0.624021	0.440208	0.529228
C10orf12	4.89871	0.0677767	0.00011735	11.9801	13.7098	12.6066	12.7655	3.05852	3.26175	3.33358	3.21795
PDP1	4.88611	0.283324	0.000429279	10.228	11.1137	10.9046	10.7488	2.72648	2.52801	2.84271	2.69907
GADD45G	4.88374	3.01703e-06	9.79556e-09	22.6888	21.7435	23.4775	22.6366	6.20015	6.17719	5.05726	5.81153
LURAP1L	4.88298	1	1	0.463442	0.531043	0.610389	0.534958	0.0209513	0	0.0614879	0.0274797
GPR115	4.88135	1	1	0.666004	0.556465	0.652402	0.624957	0.0526902	0.0426232	0.0579883	0.0511005
ZNF703	4.87527	3.00503e-06	9.78837e-09	22.2671	20.8035	24.4756	22.5154	6.11234	5.65704	5.60089	5.79009
THBS1	4.87315	6.24562e-13	3.58944e-15	34.8788	36.9583	40.7824	37.5398	9.77603	10.3182	9.10529	9.73319
RAD54L2	4.87031	1	0.0400703	6.22579	6.61478	6.72156	6.52071	1.56584	1.58414	1.64621	1.59873
FOSL2	4.86778	0.0150009	2.93559e-05	14.6733	14.4834	14.1372	14.4313	3.72286	3.82694	3.48016	3.67665
CDKN1A	4.85861	3.20257e-08	1.28103e-10	28.6085	24.401	26.6809	26.5635	6.74885	6.3673	7.5098	6.87532
PDLIM5	4.85306	0.000746616	1.77102e-06	16.9597	16.9881	17.9836	17.3105	4.34424	4.52526	4.46999	4.4465
BX005214.1	4.83362	1	1	0.288653	0.385884	1.33062	0.668387	0.0456729	0.147787	0	0.0644865
KANSL1	4.83343	2.99973e-06	9.78837e-09	22.8625	22.7762	22.3686	22.6691	5.85239	5.93408	5.8598	5.88209
KANSL1L	4.83133	0.486123	0.000695455	10.1596	11.1715	9.8969	10.4093	2.52405	2.63707	2.76334	2.64149
HSP90AA1	4.8242	4.57603e-43	1.04001e-44	839.067	884.266	860.222	861.185	225.511	230.725	228.175	228.137
RASSF8	4.82361	1	0.140681	3.94816	4.6751	3.94763	4.19029	0.985455	1.05341	0.955432	0.998099
KLF7	4.82155	0.283264	0.000429279	10.5079	10.7231	10.6783	10.6364	2.6525	2.65288	2.8166	2.70733
SNAI2	4.81229	1	0.0166671	8.22661	8.10356	6.87172	7.73396	1.90848	2.28014	1.63722	1.94194
TBC1D22B	4.80763	0.00523101	1.12603e-05	15.2486	14.6801	15.2989	15.0759	3.79331	3.65304	4.24099	3.89578
SLC3A2	4.80525	5.33987e-109	4.44989e-110	231.274	229.877	245.701	235.618	64.2866	61.4668	61.9178	62.5571
PRR5L	4.80363	1	1	0.510493	0.473923	0.549093	0.51117	0.0302903	0.0217805	0.0197547	0.0239418
SHISA2	4.7655	1	0.501913	2.59106	2.92503	2.91211	2.8094	0.640347	0.505368	0.779219	0.641645
PNLIPRP3	4.7558	1	0.521496	3.6577	3.04609	3.56572	3.42317	0.721066	0.951698	0.751803	0.808189
SPIRE1	4.73508	3.04156e-25	3.41748e-27	68.1446	63.8716	70.5163	67.5109	17.7797	18.1997	18.3533	18.1109
PSMA6	4.72206	0.182195	0.00028602	13.8653	7.29184	13.7045	11.6205	2.74729	3.4535	2.90027	3.03368
CREBZF	4.72142	4.88129e-30	7.07434e-32	74.479	83.3663	82.1409	79.9954	21.2947	21.4203	21.9152	21.5434
CLK1	4.71085	8.11959e-19	6.93982e-21	46.9999	55.2407	56.0787	52.7731	13.8798	14.4535	14.2858	14.2064
HSPE1P7	4.70343	1	1	0.439724	0.587842	0.202702	0.410089	0	0	0	0
RSRC2	4.70047	7.76097e-16	5.58343e-18	45.9732	45.3762	46.5531	45.9675	12.2607	12.0892	12.8125	12.3875
FAM160B1	4.70013	2.67562e-10	1.31804e-12	31.7431	33.5961	32.5652	32.6348	8.64312	8.31799	9.32755	8.76289
CREBBP	4.6965	6.3167e-08	2.43888e-10	27.3675	27.2794	27.4339	27.3602	7.27917	7.70733	7.01658	7.33436
MAP3K14	4.69377	1	0.0161515	7.17858	6.10361	7.54387	6.94202	1.98883	1.80247	1.54542	1.7789
RARA	4.69269	0.308108	0.00046332	12.2654	10.3071	11.7552	11.4426	3.1711	2.94219	2.90204	3.00511
AC096677.1	4.69056	1	1	1.84702	1.81939	1.97174	1.87939	0.461447	0.199084	0.541703	0.400745
PGF	4.67414	1	1	0.414315	0.41145	0.480203	0.435323	0.0112382	0.0121214	0	0.00778653
PATL1	4.66992	2.78026e-07	1.00734e-09	26.1153	24.598	27.0734	25.9289	6.71901	7.11189	7.12457	6.98516
STX3	4.66046	1.79686e-19	1.60434e-21	54.1444	53.5186	55.2015	54.2882	14.8933	14.2374	15.2001	14.7769
USPL1	4.6541	1.17147e-09	5.42347e-12	30.4791	31.8362	31.3171	31.2108	8.20937	8.6077	8.56262	8.4599
TRAPPC2P1	4.64357	1	1	1.8764	2.55965	2.25953	2.23186	0.569561	0.548967	0.391214	0.503247
ZNF830	4.64159	1	1	0.766664	0.379596	0.66756	0.604607	0	0.0872271	0.0791141	0.0554471
RP11-402G3.3	4.63544	1	1	0.898235	0.800533	1.30135	1.00004	0.243644	0.131396	0.119175	0.164738
ZNF764	4.63135	1	1	0.974864	1.05067	1.1496	1.05838	0.208059	0.208933	0.126334	0.181109
RAB43	4.63131	1	1	0.664607	2.58351	2.00769	1.75194	0.196894	0.579184	0.341454	0.372511
JADE1	4.62736	1	0.00179141	9.59085	9.87329	9.87083	9.77832	2.58889	2.3243	2.8564	2.58986
PIM1	4.6195	0.0149842	2.93559e-05	14.722	13.7757	14.5129	14.3369	3.98367	4.1268	3.45675	3.85574
TSPAN5	4.61471	1	1	1.27283	1.28676	1.27858	1.27939	0.231457	0.243162	0.255833	0.243484
NR4A1	4.61308	1	0.0166671	7.98695	6.61777	8.06873	7.55782	2.08635	2.0917	1.77127	1.98311
RNF19B	4.61146	0.000746593	1.77102e-06	17.9819	16.99	16.8029	17.2583	4.71497	4.4302	4.87201	4.67239
DIP2B	4.60809	1.30105e-15	9.16233e-18	46.0536	45.7128	45.5994	45.7886	12.4227	12.1922	13.1522	12.589
RP11-100G15.10	4.60565	1	1	0.672149	0.599039	0.309845	0.527011	0.106353	0	0	0.0354509
SHB	4.60266	1	1	2.11156	2.03686	1.96966	2.03936	0.518848	0.432436	0.415286	0.455523
CIPC	4.59766	1.08941e-13	6.72476e-16	39.9884	39.0211	44.958	41.3225	12.7683	11.331	10.0298	11.3764
ZSWIM6	4.55569	1	0.00443348	9.00638	9.41027	9.15511	9.19059	2.39946	2.56175	2.44264	2.46795
ITGB6	4.54303	1	1	0.40024	0.356705	0.481754	0.4129	0.00703656	0	0.0103255	0.00578734
MED13L	4.53508	1.7596e-07	6.56567e-10	26.4782	27.422	26.7624	26.8875	7.28905	7.50997	7.6027	7.46724
HSP90AA6P	4.53316	1	0.779221	4.15151	2.67218	2.55167	3.12512	0.51091	0.944675	0.856811	0.770799
BRD1	4.51677	1.22432e-06	4.19286e-09	23.9595	23.7726	25.1483	24.2935	7.08963	6.42379	6.77869	6.76404
SHROOM3	4.495	0.000106051	2.86625e-07	20.8632	18.7039	20.3277	19.9649	5.66201	5.83787	5.20025	5.56671
SCG5	4.48878	1	1	1.48106	1.03301	1.81073	1.4416	0.305667	0.296719	0.299024	0.30047
ARHGAP19	4.48191	1	0.783101	3.55112	1.37825	2.08055	2.33664	0.449509	0.645142	0.574499	0.556383
LRP12	4.46167	0.0424884	7.73923e-05	13.0295	14.1598	13.5166	13.5686	3.7646	3.65145	3.9152	3.77708
EPC2	4.44395	0.00562064	1.19907e-05	15.6342	15.3327	15.4061	15.4577	4.25048	4.40735	4.35014	4.33599
MBNL2	4.44323	1	0.14689	4.60967	4.62342	5.08923	4.7741	1.26669	1.02098	1.5031	1.26359
RP11-399K21.11	4.43669	1	1	0.375402	0.557616	0.346104	0.426374	0.0395994	0	0	0.0131998
SCAF8	4.42178	1.98908e-13	1.18398e-15	42.0255	41.5288	42.8499	42.1347	11.7723	12.2425	12.1932	12.0693
FBXW7	4.42112	1	0.501913	3.81416	4.40807	3.90228	4.0415	1.05722	0.934253	1.18503	1.05883
TEF	4.42045	1	0.0028209	9.87909	8.68447	10.1569	9.57348	2.79945	2.59029	2.5857	2.65848
HTR7	4.41676	1	1	1.24895	1.02186	1.07596	1.11559	0.194378	0.293515	0.152123	0.213339
APOBEC3B-AS1	4.3992	1	1	1.32776	0.273078	0.470821	0.690554	0.0646427	0.209168	0	0.0912703
APC	4.38418	1	0.0106128	7.96557	8.14284	7.75594	7.95478	2.10898	2.5605	1.95981	2.20977
RP13-143G15.4	4.37078	1	1	0.242361	0.475199	0.402203	0.373254	0	0	0	0
CAMK2D	4.35963	0.192325	0.000300507	12.3936	11.5496	12.3366	12.0933	3.36088	3.39598	3.55193	3.43626
PAEP	4.35027	1	1	0.194156	0.475853	0.805512	0.49184	0.0614417	0	0.0450798	0.0355072
ZBTB43	4.34612	0.0726009	0.000124104	13.1604	14.9666	14.1908	14.1059	3.90498	4.05814	4.15472	4.03928
ARHGAP29	4.33544	1	0.00287327	9.26067	10.5223	10.5707	10.1179	2.76083	2.72796	3.1329	2.8739
KIAA0391_1	4.3334	1	1	1.43906	1.20924	1.04244	1.23025	0.234205	0.336814	0.190929	0.253983
BTG3	4.3332	0.0711335	0.000122013	13.3745	13.6927	12.8668	13.3113	3.661	3.698	4.09308	3.81736
RP11-132A1.4	4.33181	4.88332e-25	5.42591e-27	70.6757	69.0551	77.2503	72.3271	20.1798	21.014	22.4995	21.2311
C4orf19	4.33175	1	1	1.50324	1.65763	1.38591	1.51559	0.330576	0.234805	0.449594	0.338325
MSL2	4.31561	8.04969e-07	2.84441e-09	25.917	25.6287	26.1802	25.9087	7.38185	7.48917	7.82179	7.56427
RP11-343H19.2	4.30318	1	0.0615736	10.8873	5.59356	4.01505	6.83199	0.972808	2.88546	1.90333	1.92053
SP2	4.30254	1	0.00443348	8.4591	8.59001	10.4125	9.15386	2.69846	1.97389	3.15935	2.61057
RP4-769N13.7	4.30114	1	1	1.0942	0.975179	0.672532	0.913969	0.115421	0.373476	0	0.162966
KDELC2	4.29945	1	1	0.989444	1.09598	1.25105	1.11216	0.241546	0.188159	0.236297	0.222001
ACTG1	4.29752	1.1076e-36	2.2152e-38	1007.03	860.762	994.4	954.064	293.082	274.573	282.645	283.434
CCDC85A	4.27379	1	1	2.19773	3.17496	2.48374	2.61881	0.701094	0.598903	0.724266	0.674754
GNA13	4.27212	2.01276e-10	1.00137e-12	34.8453	36.4529	36.2435	35.8472	10.3925	10.1803	11.2754	10.6161
HABP2	4.26777	1	1	0.415151	0.235451	0.434943	0.361848	0	0	0	0
KDM3A	4.26043	1	0.00185079	10.1739	10.398	10.708	10.4267	2.94005	3.04727	3.07148	3.0196
TLE1	4.25423	0.00587534	1.24004e-05	15.9104	15.4363	16.8969	16.0812	5.02129	4.55171	4.59597	4.72299
ZNF829	4.24646	1	1	0.847783	1.12929	1.05896	1.01201	0.230783	0.121348	0.237056	0.196396
YY1AP1	4.22966	0.0441068	7.94903e-05	15.5484	13.8824	14.9865	14.8058	4.22705	4.05266	4.81783	4.36585
MEX3C	4.22525	0.00363283	8.00183e-06	16.2359	17.1604	18.1695	17.1886	5.06629	4.71416	5.49357	5.09134
RP11-616M22.7	4.21592	1	1	0.661647	0	0.406672	0.356106	0	0	0	0
STK38L	4.21401	0.0441171	7.94903e-05	14.3374	16.0497	14.6851	15.0241	4.37904	4.36467	4.60271	4.44881
HBEGF	4.21377	1	0.0257457	7.2727	7.71128	7.28721	7.42373	2.17568	2.32272	1.93294	2.14378
BCL10	4.21324	1.36589e-06	4.64589e-09	24.3347	26.1503	27.8135	26.0995	7.66916	7.69077	8.06828	7.8094
RORA	4.20968	1	1	0.725106	1.00444	0.89772	0.875754	0.150791	0.123041	0.200105	0.157979
LINC00511	4.20828	1	1	1.26979	0.949144	1.08761	1.10218	0.228137	0.201326	0.251076	0.226846
CRTC3	4.19177	1	0.779221	3.48506	2.80353	2.81594	3.03484	0.813725	0.808617	0.830387	0.817576
PHLPP1	4.17917	0.118677	0.000194006	12.5184	13.0844	13.8754	13.1594	3.92368	3.73534	4.09142	3.91681
AARSD1	4.17642	1	1	2.55322	2.24154	3.56606	2.78694	1.09138	0.507278	0.637057	0.745238
IFI16	4.16904	1	1	1.23981	1.18812	1.11846	1.18213	0.248906	0.218414	0.297149	0.254823
KCNG3	4.16837	1	1	2.06707	1.75999	1.99082	1.93929	0.455559	0.491359	0.514221	0.487046
FAM171B	4.16595	1	1	0.375983	0.378324	0.346639	0.366982	0.00383813	0	0.0112641	0.00503409
RHOQ	4.15362	1	0.14689	4.56855	4.99761	4.98677	4.85097	1.5086	1.45505	1.192	1.38522
LINC00669	4.1511	1	1	1.85191	1.89918	1.6606	1.8039	0.433515	0.41563	0.494776	0.447974
KRTAP21-2	4.14698	1	1	0.320798	0.428857	0.295761	0.348472	0	0	0	0
MYLIP	4.14519	0.00136021	3.13412e-06	18.8016	18.6644	19.2006	18.8889	5.85413	5.50406	5.79174	5.71664
SIAH1	4.14434	1	0.0257457	7.38814	6.89317	7.31465	7.19866	2.13543	2.00952	2.19299	2.11265
ZNF322	4.144	5.97642e-06	1.86181e-08	24.5403	25.8022	23.6365	24.6596	7.3691	6.78655	8.33882	7.49816
RP11-213G2.3	4.13882	1	0.0961021	5.54036	5.69738	5.81521	5.68432	1.65887	1.70195	1.58324	1.64802
C3orf38	4.1328	0.0162017	3.13987e-05	15.1378	16.0955	15.2847	15.506	4.79688	4.40504	4.86224	4.68805
IRAK2	4.12137	1	0.340886	3.36364	3.34089	3.9231	3.54255	0.993907	1.05818	0.922124	0.991404
AC006989.2	4.11695	1	1	0.538745	0	0.496698	0.345148	0	0	0	0
LINC00346	4.1156	1	1	0.482568	0.10752	0.444906	0.344998	0	0	0	0
TRIM52-AS1	4.10564	1	1	1.34072	1.81623	1.23608	1.46435	0.373366	0.274573	0.398456	0.348798
TRAF6	4.0987	1	0.0961021	5.34642	5.74627	5.93101	5.67457	1.63688	1.73585	1.61477	1.6625
MED30	4.08893	1	0.0932772	6.3224	6.46462	6.77786	6.52163	1.98525	1.80669	2.0028	1.93158
CEBPB	4.08767	3.08458e-18	2.57048e-20	57.3211	55.3662	62.3047	58.3307	18.5651	16.1687	19.6602	18.1314
SH3BP4	4.06801	9.78635e-06	2.9566e-08	25.3732	24.5897	25.2001	25.0543	7.78512	7.79546	7.714	7.76486
SERTAD1	4.06051	1	0.340886	4.20649	3.30265	3.23183	3.58032	1.09874	1.09393	0.86816	1.02028
ZNF165	4.05924	1	0.0107277	8.47444	7.73178	9.0483	8.41817	2.55458	2.74391	2.33315	2.54388
KSR1	4.05308	1	1	0.555431	0.750509	0.605689	0.63721	0.0963897	0.097849	0.0887481	0.094329
WI2-925H4.1	4.04389	1	1	0.534664	0.476508	0	0.337057	0	0	0	0
SETD2	4.04343	7.01788e-05	1.93864e-07	22.4921	22.1801	23.1461	22.6061	6.73878	7.37174	7.00667	7.03907
FNIP2	4.04204	1	0.00439748	10.3383	10.5449	9.75294	10.212	3.00856	3.33144	3.02761	3.12254
SPSB1	4.03987	1	1	2.75832	2.49526	2.35184	2.53514	0.682557	0.806985	0.597099	0.695547
RTTN	4.0297	1	0.501913	4.23749	3.74886	4.00713	3.99783	1.12937	1.17832	1.17704	1.16158
EBF1	4.02931	1	1	0.52694	0.53088	0.517498	0.525106	0.0580011	0.0586493	0.0638332	0.0601612
RP11-127L20.5	4.01906	1	1	0.867733	1.28891	0.26667	0.807773	0.183066	0	0.268631	0.150566
CLPTM1	4.00813	1	0.521496	3.65768	3.03128	3.27266	3.32054	1.02936	0.925976	0.902527	0.95262
RB1CC1	4.00257	5.94869e-13	3.43855e-15	42.3083	47.0896	45.5515	44.9831	13.8374	13.1154	15.8206	14.2578
CTB-13L3.1	3.99914	1	1	2.09254	2.54309	3.15691	2.59751	0.722395	0.389583	1.06004	0.724007
SOCS5	3.99657	1	0.0254287	7.58471	7.9967	7.89754	7.82632	2.38691	2.22517	2.57809	2.39672
ZFAND2A	3.99653	0.000308053	7.8597e-07	21.0706	18.4754	23.2771	20.941	6.89311	6.24144	6.63794	6.59083
AUNIP	3.99495	1	0.144898	5.49122	5.1881	5.97559	5.55163	1.85168	1.59775	1.56062	1.67002
MEF2A	3.99103	0.0003081	7.8597e-07	19.8676	21.9744	21.1307	20.9909	6.57949	6.12681	7.142	6.6161
CCNG2	3.98736	5.48935e-21	5.22795e-23	64.9643	69.7438	68.168	67.6254	21.4043	20.6714	22.6354	21.5704
DAPK2	3.98173	1	0.779221	2.8968	2.99264	3.49318	3.12754	0.948428	0.74926	0.996084	0.897924
NFKBIA	3.97999	1.34679e-13	8.17343e-16	51.9577	40.6869	49.1914	47.2787	15.5105	16.0189	13.7003	15.0766
NAMPT	3.97873	1.34187e-17	1.06497e-19	56.225	60.3411	57.0284	57.8648	18.3851	17.5618	19.4994	18.4821
NFKBIZ	3.97792	1	0.521496	3.51563	3.29309	3.03178	3.28017	0.915764	1.02855	0.899565	0.947958
SLC25A24	3.97392	1	0.00185079	10.7566	11.6903	10.7618	11.0696	3.44493	3.45445	3.46349	3.45429
FNIP1	3.97094	3.76395e-09	1.64364e-11	34.7591	36.8875	34.6884	35.445	10.9696	10.9365	12.0014	11.3025
MORC3	3.9681	0.313173	0.000468432	13.9543	14.1248	13.2917	13.7903	4.14407	4.12765	4.73593	4.33588
SESTD1	3.96637	1	1	2.68024	2.77113	2.98133	2.8109	0.816692	0.751395	0.831671	0.799919
ARL14	3.96383	1	1	0.38416	0.195642	0.404774	0.328192	0	0	0	0
PELI2	3.95576	1	0.0400958	6.87994	7.27377	7.19287	7.11553	2.13451	2.10656	2.33869	2.19325
AFF4	3.95358	2.70836e-19	2.37575e-21	60.9111	64.5582	64.503	63.3241	19.6908	20.6049	20.8004	20.3654
NRBF2	3.94114	5.04872e-07	1.80311e-09	28.7643	28.8656	29.9662	29.1987	9.25958	8.94556	9.88505	9.3634
CTD-2026G22.1	3.93518	1	1	0.65856	0.244553	0.455371	0.452828	0.0173671	0.0561957	0.0509689	0.0415106
C7orf13	3.9308	1	1	0.369506	0.329314	0.482612	0.393811	0.0389774	0	0.0285978	0.0225251
ZNF274	3.92565	0.1971	0.000307009	14.0779	13.1807	12.8386	13.3657	4.20037	4.42349	4.11433	4.24606
FAM103A1	3.92116	1	0.0161842	8.01177	9.38672	8.7144	8.7043	2.94844	2.02792	3.21878	2.73171
AZIN1	3.92108	3.93349e-16	2.85036e-18	53.1788	53.4436	57.0378	54.5534	17.7046	16.6893	18.6356	17.6765
RBM22	3.9198	2.2218e-06	7.38139e-09	27.0563	27.5086	26.9337	27.1662	8.77124	8.27963	9.20641	8.75243
CWC22	3.91466	0.00983971	1.98782e-05	16.5624	17.1612	17.1858	16.9698	5.39561	5.27675	5.63286	5.43507
PPARG	3.91431	0.857281	0.00115849	12.2626	12.4368	12.8495	12.5163	3.81434	3.8045	4.32546	3.98143
PHLDA3	3.91349	1	0.00185079	11.6177	9.82701	11.0316	10.8254	3.69849	3.4905	3.10124	3.43008
ANXA1	3.90837	1	1	0.495159	0.413719	0.342385	0.417088	0.0342772	0.0158447	0.0431129	0.0310783
TIPARP	3.90771	1	0.0245191	8.3466	8.41063	8.88104	8.54609	2.58381	2.72006	2.76571	2.68986
SP3	3.90628	4.2734e-05	1.22447e-07	22.4439	24.2512	23.3	23.3317	7.45094	7.1498	7.98506	7.5286
RP5-1132H15.1	3.90418	1	1	0.873461	0.622763	0.966349	0.820858	0.165847	0	0.324485	0.163444
AL049829.1	3.89748	1	1	0.758878	0.225445	0.466434	0.483585	0.160101	0	0	0.0533669
CEP350	3.89728	0.857158	0.00115849	12.451	12.491	12.544	12.4953	3.80746	4.16899	4.00124	3.99256
HMOX1	3.89356	0.0156034	3.0416e-05	20.8939	14.4629	17.0988	17.4852	5.73906	5.16841	5.9959	5.63446
SPTY2D1	3.89352	0.00962708	1.95275e-05	17.7232	17.7018	17.3369	17.5873	5.53795	5.57201	5.89423	5.66806
STMN4	3.8884	1	1	0.364234	0.381901	0.335807	0.360647	0.0203407	0	0.0198986	0.0134131
CEBPG	3.88732	1.37339e-24	1.46105e-26	77.3596	78.5276	80.9103	78.9325	25.3315	24.0346	28.174	25.8467
LINC00917	3.88688	1	1	0.355209	0.296787	0.307019	0.319672	0	0	0	0
ARHGEF5	3.88268	3.22336e-10	1.58008e-12	38.0536	38.4119	39.7361	38.7339	12.6373	13.8747	11.4238	12.6453
PDE4D	3.88244	1	1	1.68862	1.72673	1.79446	1.73661	0.464062	0.432277	0.503502	0.466614
POU2F3	3.87374	1	1	1.20192	0.920841	0.894265	1.00567	0.23355	0.172734	0.274169	0.226818
CTD-3113P16.5	3.87349	1	1	0.130213	0.4642	0.360152	0.318188	0	0	0	0
PUS3	3.87336	1	0.00682477	10.6092	8.14025	9.23058	9.32667	3.22393	2.98567	2.70798	2.97253
BNIP1	3.87329	0.070821	0.000121718	15.9374	13.6883	16.1602	15.2619	5.07093	4.88695	4.83536	4.93108
SIK3	3.85112	1	0.0388301	7.68447	6.81406	8.11556	7.53803	2.33976	2.52804	2.32292	2.39691
PER2	3.84166	1	0.00439748	10.1805	9.69507	11.0228	10.2994	3.3808	3.57292	3.01186	3.32186
LSM11	3.83729	1	0.729303	3.2265	3.75445	4.06178	3.68091	1.07871	1.13055	1.15482	1.12136
NBPF24	3.83264	1	1	1.0298	0.786675	0.91326	0.909912	0.161391	0.271154	0.163956	0.198834
CDR2	3.82478	0.00576116	1.22058e-05	18.3768	18.4332	18.4918	18.4339	6.08699	5.45485	6.62434	6.05539
GALNT10	3.82276	1	0.0961021	5.09683	7.48484	4.35188	5.64452	1.65335	1.72131	1.97338	1.78268
NEDD4	3.81658	1	0.729303	3.22738	3.72679	3.98402	3.64606	1.1539	1.06451	1.13122	1.11654
ARL13B	3.81658	1	0.222914	4.44491	4.39991	4.88006	4.57496	1.44957	1.49399	1.33928	1.42761
FAM47E-STBD1_1	3.81053	1	1	1.11023	1.35809	3.51228	1.99353	0.296226	0.668732	0.72784	0.564266
USP3	3.80445	6.79986e-05	1.88362e-07	22.2725	23.1582	25.6848	23.7052	7.59492	7.70566	8.27753	7.85937
RP11-139H15.1	3.79957	1	1	1.22178	0.576468	1.52398	1.10741	0.250178	0.220777	0.333738	0.268231
FRMD6	3.79509	1	0.31796	4.84945	5.29725	4.83722	4.99464	1.51803	1.5657	1.64979	1.57784
FEM1B	3.79147	0.000761829	1.80101e-06	21.5018	22.8694	20.5114	21.6275	7.1083	6.8649	7.58599	7.1864
BBC3	3.78895	1	0.521496	3.46178	3.08524	3.47473	3.34058	1.15734	1.02913	0.881553	1.02267
ZXDA	3.78811	1	0.215991	4.89581	5.84995	4.95133	5.23236	1.69952	1.31926	1.96487	1.66122
TMEM2	3.78684	0.0708398	0.000121718	15.369	15.2722	14.8252	15.1555	4.99123	5.16573	4.87595	5.01097
CA12	3.7864	1	0.0932772	5.75182	5.94329	7.04683	6.24731	2.01871	2.095	1.90015	2.00462
RP11-318C24.2	3.78254	1	1	0.751947	0.670157	0.495186	0.639097	0.135976	0	0.199531	0.111836
ZNF669	3.78157	1	0.0161842	9.16057	8.29124	9.13574	8.86252	2.7974	3.0294	2.84695	2.89125
RP11-624L4.1	3.78028	1	1	1.30615	1.4939	1.46512	1.42172	0.413338	0.312075	0.404356	0.37659
CCDC6	3.77772	6.95041e-08	2.64274e-10	30.8919	32.2845	33.5304	32.2356	10.6912	10.5868	11.1281	10.802
RICTOR	3.76896	1	0.201399	5.38562	6.40596	5.75283	5.84814	1.78013	1.94669	1.91075	1.87919
SYNE3	3.76554	1	0.336994	3.94854	4.05008	4.36188	4.12017	1.28612	1.37505	1.22238	1.29452
KRTAP19-1	3.75532	1	1	0.327751	0.486835	0.100724	0.305103	0	0	0	0
VAV3	3.75125	1	1	0.378552	0.51904	0.402701	0.433431	0.0368599	0.0496958	0.0450736	0.0438765
NRBP1	3.75035	2.06518e-09	9.21954e-12	37.7445	37.959	38.6571	38.1202	12.8916	12.5848	13.1855	12.8873
BRPF1	3.74687	1	0.00176058	12.8214	10.8526	12.6642	12.1127	4.00847	4.09037	3.98518	4.02801
INO80D	3.74529	1	0.222914	4.54693	4.6519	4.28713	4.49532	1.45755	1.38773	1.44563	1.4303
CTC-296K1.4	3.74306	1	1	0.360693	0.107153	0.44339	0.303746	0	0	0	0
DUSP10	3.74012	1	0.0161842	8.12615	8.67261	9.49603	8.76493	2.88658	2.99555	2.79241	2.89151
KLHL11	3.73568	1	0.00264926	11.5207	13.0919	10.7308	11.7811	3.68329	3.66948	4.42842	3.92706
PTPRH	3.73269	1	1	0.29244	0.419906	0.299574	0.337307	0.0205654	0	0.0150889	0.0118848
CACYBP	3.73018	3.44767e-16	2.51655e-18	55.1773	56.2186	61.0134	57.4698	19.8134	18.7479	20.2016	19.5876
SHPK_2	3.72723	1	1	0.772323	0.589986	0.525558	0.629289	0.0581919	0.0564885	0.222016	0.112232
ZZZ3	3.72683	0.000294424	7.57772e-07	22.0235	23.1961	21.4532	22.2243	7.22981	7.43695	7.88765	7.51814
VPS11	3.71911	0.025132	4.73242e-05	16.8014	15.549	18.4428	16.9311	5.60431	6.06921	5.47142	5.71498
FAM50B	3.71829	1	1	0.840186	0.91158	1.2798	1.01052	0.242761	0.149622	0.339265	0.243883
NDNL2	3.7118	1	1	3.27478	1.49671	2.09021	2.28723	0.318868	1.03178	0.701861	0.68417
RP11-552F3.13	3.70672	1	1	0.613701	0	0.848706	0.487469	0.194209	0	0	0.0647364
NCAPH	3.70544	0.00213267	4.81416e-06	20.8627	18.3248	19.9887	19.7254	6.79288	6.56978	6.73857	6.70041
INTS12	3.69716	1	0.00264926	12.0314	12.1761	11.4766	11.8947	3.99089	3.52525	4.50997	4.0087
MAP1LC3B2	3.6876	0.00929823	1.88988e-05	19.1708	15.8004	20.1772	18.3828	6.41567	5.29847	7.09032	6.26815
DDX39A	3.67447	9.0012e-19	7.62813e-21	66.8969	60.8008	71.0706	66.2561	24.2432	23.5053	21.08	22.9429
RFX7	3.67283	0.47858	0.000689597	14.382	13.7935	14.0994	14.0916	4.69394	4.50377	5.20437	4.80069
RP11-640N20.8	3.65396	1	1	0.236039	0.210365	0.435234	0.293879	0	0	0	0
ZNF823	3.65378	1	0.336994	4.59215	4.32287	4.04853	4.32118	1.52587	1.23434	1.46606	1.40876
SCAF4	3.6456	1	0.0161842	8.958	8.45263	8.8984	8.76968	2.89915	3.06167	2.95463	2.97182
PREP	3.64188	1.11762e-06	3.84061e-09	31.836	27.8047	33.8136	31.1514	10.8049	10.2197	11.4645	10.8297
WASIR1	3.64167	1	1	0.468719	0.358059	0.679072	0.50195	0.0211898	0.13713	0.0621879	0.0735026
SQSTM1	3.63505	7.16597e-42	1.59244e-43	143.859	128.433	140.51	137.6	49.7475	47.0815	48.005	48.278
CAMSAP2	3.63277	2.24421e-05	6.58126e-08	25.2192	27.7655	27.1582	26.7143	8.95717	9.07875	9.85256	9.29616
RP11-1072N2.4	3.63015	1	1	0.371451	0.331048	0.17123	0.291243	0	0	0	0
RP11-661A12.7	3.6227	1	1	4.09371	1.45937	1.50969	2.35426	0.570011	1.00605	0.608316	0.728124
ZNF410	3.62255	1	0.00264926	13.0752	10.8742	12.085	12.0115	4.34513	3.44504	4.61592	4.13537
SGK1	3.61261	1	1	1.58216	1.35341	1.42612	1.4539	0.415746	0.42672	0.393591	0.412019
ZBTB34	3.60433	1	0.466837	4.29479	5.06544	4.67863	4.67962	1.51463	1.50968	1.64709	1.55713
RAB23	3.60325	1	0.00632944	9.45599	11.5162	11.236	10.7361	3.63155	3.71326	3.77289	3.7059
ZNF12	3.60282	1	0.128972	5.9024	8.419	5.626	6.64913	2.33586	2.16926	2.26448	2.25653
PAPD5	3.60103	1	0.00176058	11.9244	12.7204	12.2721	12.3056	4.19586	4.02867	4.57148	4.26534
EXPH5	3.59885	1	0.00250249	12.3929	13.8351	11.4557	12.5612	4.2081	4.55213	4.31614	4.35879
ARHGAP5	3.59364	9.89829e-08	3.7352e-10	32.6711	33.9408	34.7183	33.7767	11.6082	11.3859	12.738	11.9107
AGAP1	3.59309	1	0.144898	5.40389	5.19632	5.59554	5.39859	1.83224	1.7214	1.90091	1.81818
FLCN	3.5877	0.0647259	0.000112625	16.948	15.2009	17.4737	16.5409	5.97264	5.89307	5.50571	5.79047
DOT1L	3.58619	0.506233	0.000718518	13.5088	13.283	13.1604	13.3174	4.81029	4.9249	4.19733	4.64417
HELZ2	3.58017	1	0.336994	4.26402	4.17555	4.47049	4.30335	1.50115	1.50333	1.29832	1.43427
TNFRSF11B	3.57929	1	1	0.424402	0.511736	0.529378	0.488506	0.0711024	0.0766901	0.0695572	0.0724499
CTB-31O20.6	3.57896	1	1	0.292239	0.260452	0.943007	0.498566	0.0924806	0	0.135706	0.0760622
ROCK2	3.57104	0.298637	0.000449754	13.4423	14.9287	14.1077	14.1596	4.83578	4.76411	5.29776	4.96588
METRNL	3.56182	1	1	1.7738	1.67667	1.56103	1.6705	0.578338	0.440321	0.474248	0.497636
FAM225A	3.55787	1	1	0.231396	0.319651	0.29867	0.283239	0	0	0	0
CCDC150	3.55363	1	1	0.888844	0.805149	0.799322	0.831105	0.184446	0.231268	0.175926	0.197213
SKIL	3.55122	1	0.00594546	10.9282	10.9196	12.0235	11.2905	3.82853	3.8539	4.20297	3.9618
TOMM6	3.55074	0.000273122	7.07874e-07	25.1502	19.551	25.3324	23.3445	3.15552	11.4584	10.2898	8.30126
ADNP	3.54593	2.15373e-11	1.1456e-13	44.0986	45.9508	47.1518	45.7337	16.2848	16.3319	16.5312	16.3826
LENG1	3.54501	1	0.00594546	11.6253	11.1358	10.8446	11.2019	3.99754	4.03049	3.78314	3.93705
FRMD4B	3.54375	1	1	1.73339	1.683	1.39022	1.6022	0.470496	0.382407	0.575884	0.476262
SLMO1	3.54102	1	0.0154643	9.05227	9.06717	10.1922	9.43721	3.2449	3.44522	3.22398	3.3047
ZNF644	3.53891	0.0647595	0.000112625	16.511	16.3372	15.9843	16.2775	5.64229	5.78141	5.90777	5.77716
CAPN13	3.5349	1	0.138103	6.10399	5.87525	6.19035	6.05653	2.15914	2.29179	1.81407	2.08833
FGFR1OP2	3.52921	1	0.00423743	10.9805	10.829	10.7883	10.866	3.73294	3.96982	3.79818	3.83365
RP11-665G4.1	3.52876	1	1	0.700309	0.554788	1.00435	0.753149	0.12312	0.318711	0.0722669	0.171366
CTD-3105H18.18	3.5213	1	1	0.840186	0.213942	0.774613	0.60958	0.113949	0.245808	0	0.119919
ZNF724P	3.52121	1	1	1.91204	1.723	1.82158	1.81887	0.510954	0.652628	0.513003	0.558862
SYNM	3.52016	1	0.729303	3.64704	3.78134	3.34576	3.59138	1.17698	1.25715	1.17376	1.20263
PLEKHG1	3.51512	1	1	0.667968	0.416719	0.554253	0.546313	0.0996517	0.0683982	0.124073	0.0973743
MYH9	3.51039	6.34285e-57	1.86554e-58	156.938	165.508	166.057	162.834	60.8746	61.9909	54.6888	59.1848
PSMA6P2	3.50894	1	1	0.72016	0.641827	0.663954	0.675314	0.0325569	0.210693	0.191096	0.144782
ZNF398	3.5044	0.815186	0.00110609	13.4661	12.8867	12.8527	13.0685	4.58976	4.90525	4.50027	4.66509
YWHAH	3.50375	1.42252e-10	7.22091e-13	45.8612	42.8985	42.7063	43.822	16.1428	15.2902	16.2195	15.8842
ALAS1	3.50325	9.5764e-16	6.84028e-18	60.8631	57.2193	64.7596	60.9473	21.8145	21.7145	22.8739	22.1343
CTDSPL2	3.4926	1	0.0154643	9.24457	9.6122	9.30401	9.38693	3.21666	3.39467	3.3909	3.33408
ZNF581	3.48281	1	1	1.62617	0.942036	1.04948	1.20589	0.385957	0.374659	0.264299	0.341638
FOXO1	3.47989	1	0.729303	3.35207	3.50702	3.80708	3.55539	1.1684	1.44262	1.00389	1.20497
PER3	3.4789	1	0.00890173	10.8586	10.6691	11.2751	10.9342	4.03359	3.88601	3.82906	3.91622
TXNRD1	3.47601	5.4016e-33	9.64572e-35	116.06	117.971	111.615	115.215	41.6885	40.1114	44.9882	42.2627
HIVEP2	3.47589	1	0.00158007	13.2717	12.5618	13.9535	13.2623	4.65921	4.87995	4.7882	4.77579
RP11-457M11.2	3.47218	1	0.00146616	13.4479	14.8654	14.0323	14.1152	5.1464	4.91036	5.22819	5.09498
WDR1	3.46772	1.78713e-11	9.55687e-14	48.2677	43.6926	50.3614	47.4406	17.8769	17.3767	16.8994	17.3844
TRPV3	3.46603	1	1	2.10717	2.12879	2.22214	2.1527	0.687377	0.842383	0.549568	0.69311
MFHAS1	3.46575	0.00183439	4.17858e-06	22.4144	22.0965	20.6083	21.7064	7.82649	7.80108	8.08493	7.90417
PPM1D	3.4614	0.763923	0.00104361	14.2584	13.984	13.0255	13.756	4.83492	4.80006	5.30093	4.97864
PRPF18	3.4609	0.44642	0.000647925	16.31	13.2543	14.5486	14.7043	5.61645	4.95992	5.41238	5.32958
RP11-113K21.4	3.4502	1	1	0.161871	0.577056	1.34314	0.694021	0.153675	0.165751	0.150335	0.156587
TAB2	3.44931	1.1762e-05	3.53213e-08	28.7549	28.7295	29.5165	29.0003	10.4766	10.7812	10.6777	10.6452
CCDC117	3.44919	1.66583e-06	5.60885e-09	30.5664	32.6726	30.9974	31.4121	11.4255	10.8569	12.3354	11.5393
ZNF420	3.44758	1	0.128972	6.89441	6.8168	6.40485	6.70536	2.35388	2.40712	2.39505	2.38535
GLIPR1	3.44636	1	1	1.56385	1.5241	1.43142	1.50646	0.416561	0.414735	0.543344	0.458213
FAM21B	3.44403	1	1	1.19183	0.803822	0.549406	0.848352	0.193677	0.329839	0.119664	0.214393
ABHD17B	3.44361	0.0608044	0.000106488	16.982	17.2818	16.976	17.08	6.09865	5.86152	6.75618	6.23878
CHD9	3.43634	1	0.013279	10.235	10.3529	11.7509	10.7796	3.76543	3.89784	4.06361	3.90896
AMMECR1L	3.42553	0.0964505	0.000161019	15.8614	16.818	17.2065	16.6286	5.88257	6.19307	6.23658	6.10407
PPP2R2A	3.42087	4.59183e-08	1.82215e-10	35.7724	37.3363	38.4084	37.1724	13.7174	13.2607	14.3861	13.7881
STK17B	3.41896	1	0.01439	9.71756	9.85546	10.393	9.98867	3.57752	3.6683	3.65584	3.63388
RAB33B	3.4157	1	0.466837	4.60398	4.67865	4.74936	4.67733	1.60798	1.59541	1.74685	1.65008
RP11-767C1.1	3.41196	1	1	0.666856	0.495268	0.102468	0.421531	0.0703435	0	0.103222	0.0578552
RARB	3.40827	1	1	3.45529	2.68814	3.27361	3.13901	1.06928	1.13376	1.02831	1.07712
MMP13	3.40782	1	1	1.86774	2.13067	1.53829	1.84557	0.591057	0.561005	0.624468	0.592177
TES	3.40665	3.20524e-16	2.37425e-18	61.5228	63.6632	64.8242	63.3368	23.9413	21.8998	25.1464	23.6625
MLTK	3.40522	1	0.729303	3.57507	4.10241	3.5884	3.75529	1.29644	1.28311	1.34902	1.30952
KAT6A	3.4048	0.0357141	6.57718e-05	18.1143	17.959	18.128	18.0671	6.52384	6.72555	6.79684	6.68207
BTBD9	3.40168	1	0.0878829	7.36299	6.86159	6.69195	6.97218	2.53329	2.58454	2.44125	2.51969
CDKL5	3.40159	1	1	2.84197	2.55044	2.80212	2.73151	0.830657	0.848781	1.09977	0.926401
RP11-482H16.1	3.40134	1	1	2.58993	1.86856	2.55835	2.33895	0.702513	0.947151	0.687246	0.77897
ZNF317	3.39981	0.0123128	2.44788e-05	19.8002	18.9877	20.0919	19.6266	7.30211	7.37658	7.15636	7.27835
AP000974.1	3.39978	1	1	0.325233	0.500663	0.272591	0.366162	0.0280696	0.0302755	0.0549192	0.0377548
TSC22D1	3.39926	2.91261e-08	1.17444e-10	37.8362	37.2878	36.7737	37.2992	14.0606	13.3653	14.3471	13.9243
THAP3	3.3987	1	0.00594546	11.7164	9.39161	12.9112	11.3397	4.47559	4.17065	3.84713	4.16446
KAT5	3.3954	7.13886e-05	1.96663e-07	28.234	25.3315	29.657	27.7408	10.6105	10.2825	10.134	10.3423
FAM107B	3.39532	1	0.0229639	9.27066	9.32867	8.75106	9.1168	3.30922	3.01673	3.66998	3.33198
SMAD7	3.3945	1	1	2.59975	2.19772	3.08418	2.62722	0.840854	0.939557	0.887677	0.889363
BTG1	3.39091	6.58927e-39	1.34475e-40	127.289	136.833	152.519	138.88	52.675	50.7692	53.2968	52.247
AFAP1	3.3869	1	0.138103	5.73545	6.46884	6.17495	6.12642	2.22741	2.08696	2.32208	2.21215
DDX20	3.38444	1	0.0342003	8.45407	9.54093	8.64828	8.88109	3.19111	2.97763	3.59365	3.25413
GCNT1	3.38194	1	0.00814941	10.7765	12.5177	11.5126	11.6023	4.35164	4.27335	4.23008	4.28503
NUAK1	3.38176	1	0.294203	4.91451	5.47495	5.88653	5.42533	1.95041	1.92837	1.97349	1.95076
POLR3C	3.3797	0.0890951	0.000149992	16.2225	17.746	17.6821	17.2169	6.32518	6.57214	6.33635	6.41122
ZNF653	3.37737	1	1	3.07873	2.00073	3.05527	2.71158	1.01488	0.612994	1.15167	0.926514
BMF	3.37511	1	1	3.0578	2.80603	3.55978	3.14121	1.11117	0.955254	1.20334	1.08992
DDX19B	3.37386	1	1	2.96536	3.61649	3.38144	3.3211	1.39279	1.1986	0.88419	1.15853
RP11-9M16.2	3.37146	1	1	0	0	1.12834	0.376113	0.129099	0	0	0.0430329
RBM48	3.36907	1	0.01439	9.79271	9.84017	10.3588	9.99722	3.63255	3.48638	3.96017	3.69303
SOCS6	3.36899	1	0.186595	6.48673	6.31723	6.43716	6.41371	2.35135	2.29459	2.35501	2.33365
LATS1	3.36643	0.0890588	0.000149992	17.7358	17.8516	16.8409	17.4761	6.32837	6.75602	6.522	6.53546
CRKL	3.36396	1.90399e-07	7.0258e-10	33.9691	34.81	37.6842	35.4878	13.2956	13.0692	13.7862	13.3837
UBE2Q2L	3.36222	1	1	0.141434	0.2521	0.391187	0.261574	0	0	0	0
WSB1	3.35775	1.76977e-07	6.57909e-10	33.1897	38.3258	37.0576	36.191	13.5662	13.3604	14.1027	13.6764
MAFK	3.35764	0.648192	0.000905296	13.4882	15.111	15.9823	14.8605	5.9818	6.1763	4.51383	5.55731
AC004917.1	3.35435	1	1	0.219862	0.45721	0.405405	0.360826	0.0463843	0	0.0680644	0.0381496
TPM1	3.35295	0.000223166	5.84205e-07	23.3113	24.7273	27.4086	25.1491	9.50279	10.0106	8.94795	9.48712
AC007009.1	3.35097	1	1	3.12573	1.31956	2.88178	2.44235	0.416486	1.01074	1.06952	0.832246
COBLL1	3.35012	0.000323248	8.22514e-07	24.9127	24.7956	27.1089	25.6057	9.29329	9.32377	10.3914	9.66947
HSPA4L	3.34074	1	0.081031	7.46385	7.93477	7.7492	7.71594	2.82323	2.71758	3.01757	2.85279
RNF39	3.34002	1	1	0.671844	0.769843	1.03235	0.824679	0.182236	0.229317	0.237701	0.216418
RP1-4G17.5	3.33913	1	1	0.432979	0.514512	1.86287	0.936788	0.228365	0.147787	0.402123	0.259425
UPP1	3.33785	1	1	1.38777	1.3605	1.67751	1.47526	0.478204	0.489468	0.429622	0.465765
CCL26	3.33358	1	1	3.99862	3.11822	2.67274	3.2632	1.07558	1.63779	0.742731	1.15203
WTAP	3.33161	1	0.00594546	11.6814	10.8776	11.0392	11.1994	4.14379	3.86658	4.58166	4.19734
TAF1D	3.33082	2.25367e-06	7.46249e-09	30.7113	33.6458	32.0933	32.1501	12.1776	11.9473	12.5876	12.2375
EPHA6	3.32985	1	0.00234253	12.7871	13.1726	13.0796	13.0131	4.73753	5.34297	4.60684	4.89578
SDHAF2	3.3279	1	1	0.481455	0.328125	0.4961	0.435227	0.0358492	0.115999	0.0526052	0.0681513
CBX4	3.3261	7.51651e-20	6.83319e-22	80.5984	75.4789	77.9454	78.0075	31.2056	28.882	29.5412	29.8763
RP3-461P17.10	3.32554	1	1	0.274613	0.244743	0.253181	0.257513	0	0	0	0
OSR2	3.32512	1	0.0229639	9.49038	8.54397	9.46032	9.16489	3.5826	3.8477	2.84107	3.42379
KLHL24	3.31809	0.239987	0.000368643	15.7225	15.7066	17.0454	16.1582	6.0728	5.66445	6.63796	6.12507
RBM33	3.3173	1	0.00594546	11.27	11.1601	11.203	11.211	4.19061	4.40804	4.06294	4.22053
HLX	3.31416	1	1	3.13367	2.86871	3.32874	3.11037	1.19108	1.09866	1.01229	1.10068
C9orf156	3.31334	1	0.013279	10.6973	10.1034	11.1624	10.6543	4.06939	3.77316	4.19048	4.01101
ROR1	3.31055	1	0.201399	5.74021	5.90714	5.79668	5.81467	2.16284	2.0509	2.2245	2.14608
RNF111	3.30891	1	0.00508304	12.5112	12.3153	12.8486	12.5584	4.78343	4.6897	4.78292	4.75201
AC006994.2	3.29748	1	1	0.55791	0.124306	0.642959	0.441725	0.0882769	0	0.129538	0.0726049
RNF19A	3.2962	1	0.013279	9.99363	11.7017	10.476	10.7238	4.00687	4.19394	3.97776	4.05952
SP8	3.29399	1	1	1.0294	0.954128	1.02498	1.00284	0.312729	0.252979	0.305933	0.290547
ELF1	3.29322	0.052062	9.19824e-05	17.6239	17.9222	18.7914	18.1125	6.83064	6.79818	7.16375	6.93086
RP11-99L13.2	3.29196	1	1	0.526684	0.234698	0	0.253794	0	0	0	0
ARRDC3	3.28865	1	0.0194838	12.1154	10.7849	8.09717	10.3325	3.87021	3.7496	4.1315	3.9171
SLK	3.28469	0.000461557	1.13965e-06	24.7909	26.8193	25.7528	25.7876	9.74419	9.43449	10.6284	9.9357
RGPD4	3.28163	1	1	0.448791	0.822807	0.768421	0.680006	0.129849	0.1313	0.238176	0.166442
DCK	3.27751	0.0113766	2.27078e-05	21.0174	21.4796	18.4294	20.3088	7.67539	7.05432	8.73406	7.82126
MYZAP	3.27658	1	1	0.606273	0.196483	0.558955	0.453904	0.0261625	0.056437	0.153564	0.078721
SAP30L-AS1	3.27525	1	1	1.07367	1.21205	1.18784	1.15785	0.328442	0.366469	0.365622	0.353511
ZNF678	3.2709	1	0.0283742	10.0542	10.9511	9.32735	10.1109	3.74218	3.5869	4.22854	3.85254
RP11-290L1.3	3.26764	1	1	0.124035	0.552716	0.571771	0.416174	0.0785028	0	0.115195	0.064566
RNF11	3.26523	5.58847e-28	6.98559e-30	105.185	106.397	110.565	107.382	41.5562	39.6523	44.5932	41.9339
TWIST1	3.26381	1	1	0.590155	0.371268	0.480085	0.480503	0.0988719	0.106642	0.0644821	0.0899986
DYRK3	3.26358	1	1	3.24601	3.16136	3.14693	3.18477	1.16489	1.14792	1.13439	1.14907
NKIRAS1	3.26158	1	0.0501886	8.1989	8.35874	8.70318	8.42027	3.16759	2.97903	3.45775	3.20146
CLDN1	3.25864	1	1	0.211939	0.343429	0.337505	0.297624	0.0182916	0.0197291	0.0178941	0.0186383
ZFY	3.25748	1	1	0.565884	0.745535	0.567086	0.626169	0.128469	0.0629838	0.251353	0.147602
RP5-1119A7.14	3.25713	1	1	0	0.676334	0.874563	0.516966	0.120076	0.194268	0	0.104781
BRINP1	3.25701	1	1	1.04824	0.628185	0.849793	0.842074	0.251651	0.277597	0.167852	0.232366
SERTAD3	3.25521	1	0.00814941	12.8233	9.95382	11.9398	11.5723	4.66216	4.30087	4.37368	4.44557
ZMYM5	3.2543	1	0.0212842	10.2071	9.351	9.761	9.77305	3.65116	3.75644	3.81307	3.74023
NSMCE2	3.25391	1	0.00196288	13.9643	14.114	15.0322	14.3702	5.68638	5.32554	5.6272	5.54638
JAK1	3.25221	1	0.294203	5.13927	5.56602	5.75791	5.48774	1.93394	2.32236	1.91959	2.05863
ARHGAP20	3.25195	1	1	0.752807	0.85631	0.858434	0.822517	0.23823	0.253571	0.183989	0.225263
ZFP91-CNTF	3.24997	4.43974e-09	1.93032e-11	42.6315	41.1954	44.1501	42.659	16.8637	17.2521	15.9187	16.6782
BRAF	3.24665	1	0.00146616	13.7956	13.4463	14.7875	14.0098	5.1037	5.25646	5.89157	5.41724
MAP3K1	3.24646	1	0.266128	6.00936	5.83667	6.02102	5.95568	2.24325	2.13544	2.36156	2.24675
RP11-356J5.12	3.24413	1	1	0.393806	0.325902	0.414938	0.378215	0.0578602	0.043205	0.0522487	0.0511047
RIT1	3.23939	0.0251765	4.73242e-05	20.5298	19.982	20.621	20.3776	7.71063	8.37191	7.74377	7.9421
CCDC9	3.23779	1	0.59429	4.61942	4.94774	5.30929	4.95882	1.94038	1.88782	1.75072	1.85964
RAPH1	3.23748	1	0.0194838	9.96241	9.87369	11.1042	10.3134	3.79236	3.88649	4.24234	3.97373
SNIP1	3.23689	1	0.0455341	9.26955	9.09771	9.23831	9.20186	3.55024	3.63704	3.41944	3.53557
RGPD8	3.2363	1	0.0501886	7.65611	8.84204	9.43979	8.64598	3.07474	3.71518	3.16022	3.31672
ANLN	3.23066	0.00134046	3.09576e-06	23.49	24.7641	23.7131	23.9891	9.29471	9.49624	9.38708	9.39268
ZNF746	3.22979	1	0.00508304	12.449	12.0848	12.4306	12.3215	4.85887	4.78576	4.6898	4.77814
MCL1	3.22697	3.4949e-17	2.70922e-19	68.2499	72.1445	72.3178	70.9041	27.8461	27.6872	28.4219	27.9851
SPAG1	3.22596	1	0.118468	7.20559	6.82008	7.53156	7.18574	2.74425	2.55954	2.944	2.74926
TMEM251	3.22536	1	1	1.55111	2.99519	1.47772	2.00801	0.67084	0.847093	0.576229	0.698054
CMTR2	3.22379	0.0277803	5.16362e-05	19.3706	20.3829	19.1461	19.6332	7.51145	7.74909	7.79775	7.6861
CTC-564N23.2	3.22305	1	1	0.366627	0.653497	0.338013	0.452712	0.0580105	0.187708	0	0.0819062
PLK4	3.2227	1	0.081031	7.95196	7.77467	6.92485	7.5505	2.76061	3.06355	2.86636	2.89684
PLEKHM2	3.22012	0.915101	0.00122697	15.8033	15.2288	14.712	15.2481	6.34478	6.0486	5.47012	5.9545
GPBP1	3.21882	0.000714286	1.70882e-06	26.2607	24.4408	25.8145	25.5054	9.94077	10.1952	9.95355	10.0298
UBE2E2	3.21539	0.000102282	2.77187e-07	25.9913	28.2008	29.69	27.9607	10.8394	10.712	11.4986	11.0167
KIAA1239	3.21302	1	1	0.296714	0.287107	0.257925	0.280582	0.0187794	0	0.0236202	0.0141332
RP5-857K21.2	3.21296	1	1	0	0.297161	0.614811	0.303991	0.0703435	0	0	0.0234478
NDRG4	3.21287	1	1	0.742403	0.703884	0.786402	0.744229	0.212443	0.177919	0.205382	0.198581
INTS6	3.21191	1	0.0455341	8.98905	8.86736	9.86676	9.24106	3.52603	3.54084	3.67242	3.57977
ARHGEF34P	3.20564	1	1	0.413691	0.749676	0.584819	0.582729	0.104732	0.197684	0.102456	0.134957
CCDC174	3.20137	0.376355	0.000553463	15.1619	16.1654	16.4096	15.9123	6.18248	6.23878	6.34496	6.25541
RP11-172E9.2	3.19898	1	1	0.158954	0.424994	0.146548	0.243499	0	0	0	0
IKZF5	3.19852	1	0.201399	5.38723	5.61016	6.14099	5.71279	2.043	2.18857	2.32491	2.18549
TOX2	3.19637	1	1	1.27005	0.761112	1.27187	1.10101	0.367268	0.336337	0.325392	0.342999
DYRK1A	3.19578	1	0.00287327	13.7009	13.6041	14.7622	14.0224	5.45548	5.4278	5.64898	5.51075
SHOC2	3.19463	1.489e-08	6.15289e-11	41.0272	42.9496	43.0652	42.3473	16.3286	16.1229	18.0832	16.8449
AL450307.1	3.18901	1	1	0.271124	0.446093	0.230736	0.315984	0.0263996	0.0427114	0.0193694	0.0294935
CCNL1	3.18808	1.35845e-07	5.08783e-10	36.1085	38.7598	38.6872	37.8518	15.019	14.8277	15.3859	15.0776
INO80	3.17945	0.0475744	8.52587e-05	18.8061	18.3926	19.1566	18.7851	7.2409	7.65538	7.46668	7.45432
PMAIP1	3.17918	0.530072	0.000748689	14.8098	17.0545	16.245	16.0365	6.3055	5.85255	6.89187	6.34997
RBM23	3.17562	0.341219	0.000505509	17.3438	15.0465	16.8401	16.4101	6.70632	6.46501	6.35152	6.50762
RP11-527D7.1	3.17308	1	1	0.316956	0.659122	0.0974064	0.357828	0.0334342	0.108185	0	0.0472064
ANKRD22	3.17221	1	1	3.33941	3.44801	3.07878	3.28874	1.12121	1.12592	1.43725	1.22813
RFX1	3.16919	1	0.421216	4.92028	4.78792	5.66736	5.12519	2.10876	1.79843	2.00296	1.97005
SREK1	3.16637	0.0350395	6.46486e-05	20.008	21.4698	20.7688	20.7489	8.03855	8.58178	8.21482	8.27838
AQPEP	3.16624	1	1	0.20207	0.322268	0.343183	0.289174	0.0201935	0	0.0395094	0.019901
BTN2A3P	3.16451	1	1	1.62204	1.56608	1.93162	1.70658	0.598854	0.692053	0.486456	0.592454
TRIB1	3.16262	1	0.0120809	11.376	11.5675	10.5982	11.1806	4.43659	4.3137	4.51441	4.42157
EXOSC10	3.16172	8.41949e-05	2.31305e-07	30.4617	26.3625	30.3822	29.0688	11.6786	12.2553	11.0281	11.654
DUSP3	3.16102	1.27688e-10	6.51469e-13	49.6367	46.9233	55.0581	50.5394	20.3466	20.893	19.7737	20.3378
ATF7	3.15987	1	0.128972	5.85994	8.44431	5.74484	6.68303	2.08936	1.1494	4.58043	2.6064
NMD3	3.15843	0.0602293	0.000105665	19.3217	20.1783	19.7514	19.7505	7.59147	7.61415	8.481	7.89554
ATF1	3.15739	5.98956e-08	2.34885e-10	39.0063	40.4222	42.7253	40.718	15.9861	15.645	17.5259	16.3857
PTPDC1	3.1559	1	0.0108825	12.2088	12.2983	10.9668	11.8246	4.49091	4.30096	5.28446	4.69211
SDCBP	3.15184	2.09155e-19	1.85093e-21	80.2654	81.0921	82.9209	81.4261	32.4867	32.0803	34.1997	32.9223
C9orf171	3.14815	1	1	0.328717	0.263666	0.121225	0.23787	0	0	0	0
CRCP	3.14802	1	1	0.974692	1.06368	1.22873	1.08903	0.383985	0.264791	0.387956	0.345577
ARHGEF35	3.14764	1	0.0501886	7.97611	9.13589	8.04384	8.38528	3.02526	3.44974	3.44979	3.30826
C5orf34	3.14681	1	1	1.35948	1.98453	2.00972	1.78458	0.660156	0.528026	0.696604	0.628262
PRPF39	3.14582	5.47342e-05	1.52463e-07	27.4461	31.5643	29.2223	29.4109	11.7421	11.5757	12.24	11.8526
FIBIN	3.14358	1	0.923252	3.87778	3.53977	4.3985	3.93869	1.4577	1.41984	1.63701	1.50485
CTD-2561B21.10	3.1386	1	1	0.191782	0.341843	0.176814	0.236813	0	0	0	0
OSBPL1A	3.13678	1	0.00179348	14.3931	14.3879	16.1574	14.9795	5.96633	5.82862	6.22614	6.00703
ARHGEF2	3.1364	1	0.00508304	12.5708	12.3436	12.19	12.3681	4.95989	4.77705	5.09399	4.94365
ING3	3.13639	1	0.0455341	8.9607	9.05968	9.12243	9.0476	3.43107	3.36805	3.97249	3.59054
RAB3IL1	3.13212	1	0.0194838	10.26	9.98099	10.7147	10.3186	4.27215	4.01487	4.05574	4.11425
PIK3R2_1	3.131	1	0.266128	4.85168	6.07579	7.10507	6.01085	0.933054	3.8498	2.28919	2.35735
SH3RF1	3.12721	1	0.0194838	10.7294	10.3788	10.054	10.3874	4.18168	4.03486	4.23066	4.14906
FZD5	3.12649	1	0.0455341	8.25907	9.53613	9.28288	9.02603	3.6724	3.61985	3.48836	3.59354
DENND5A	3.1262	1	0.00669739	13.1962	12.5318	12.4221	12.7167	4.97403	4.84681	5.48744	5.10276
SMAD1	3.12471	1	0.16734	7.26959	6.83189	7.11038	7.07062	2.79821	2.74374	2.84559	2.79585
MKL1	3.12359	1	0.0283742	10.0804	9.29061	10.7036	10.0249	4.20225	3.98007	3.83476	4.0057
PFKFB3	3.11327	1	0.149245	8.28951	7.19463	7.61903	7.70106	3.07931	3.36918	2.74786	3.06545
ZFP28	3.11313	1	1	1.36037	1.82316	1.58425	1.58926	0.582628	0.345628	0.740955	0.556404
AL121761.2	3.10967	1	1	0.367581	0.1638	0.169447	0.233609	0	0	0	0
C19orf35	3.10938	1	1	0.357087	0.454637	0.376249	0.395991	0.0484295	0.104471	0.047377	0.0667591
ZNF431	3.10919	1	0.59429	4.78656	4.83737	4.57796	4.73396	1.82145	1.96969	1.75879	1.84998
RP11-295K3.1	3.10889	1	1	0.86977	0.885902	1.08828	0.947983	0.176942	0.127232	0.57699	0.293721
WAC	3.10763	2.8958e-05	8.36935e-08	31.1997	29.9323	31.6742	30.9354	12.4314	12.3865	13.063	12.627
INPP5E	3.10645	1	0.0661845	9.27423	7.93188	9.37478	8.8603	3.84298	4.02433	2.78098	3.54943
ERBB2IP	3.10595	1.5373e-05	4.56172e-08	31.8613	33.9492	31.6166	32.4757	12.6733	13.0019	14.1281	13.2678
CEP250	3.10262	1	0.00162899	15.7951	15.8472	15.2789	15.6404	6.24559	6.50328	6.29213	6.347
POU2F2	3.10169	1	1	0.364814	0.268588	0.365589	0.332997	0.0376459	0.0568461	0.0294622	0.0413181
PHF3	3.10141	1	0.00464308	12.7237	13.1944	13.317	13.0784	5.08316	5.06946	5.72849	5.2937
CEP135	3.10082	1	1	2.05846	2.13303	1.69447	1.96199	0.682429	0.727695	0.728289	0.712805
RP11-463C8.4	3.09864	1	1	2.69194	3.65086	2.48184	2.94155	0.740765	1.19847	1.4131	1.11744
RGPD3	3.0975	1	1	3.0467	1.5532	2.17315	2.25769	0.773697	0.860176	0.873326	0.835733
RP11-773D16.1	3.09228	1	0.294203	5.46599	5.08637	5.70637	5.41958	2.16218	1.76965	2.5009	2.14425
TAF3	3.09128	1	0.466837	4.82383	4.23458	4.35386	4.47076	1.76949	1.77999	1.70861	1.7527
MRGBP	3.08388	0.000468807	1.1547e-06	29.9386	25.4903	28.477	27.9686	12.1363	11.5734	10.7774	11.4957
PWWP2A	3.08292	1	0.118468	7.27774	7.31744	7.19972	7.26497	2.92776	2.90981	2.91114	2.91624
C1orf115	3.08252	0.915316	0.00122697	14.7851	15.1673	15.8427	15.265	6.16428	5.73821	6.79851	6.23367
CDK13	3.08207	1	0.00261114	14.5091	14.5173	14.7407	14.589	5.89833	5.7192	6.24528	5.95427
TCOF1	3.08186	1	0.0120809	12.1276	11.0204	10.8638	11.3373	4.8399	4.67772	4.30077	4.60613
PHLPP2	3.0799	1	0.923252	3.96575	3.77606	4.11457	3.95213	1.52314	1.62549	1.48479	1.54447
ZNF543	3.07946	1	1	4.05053	3.21457	2.91639	3.39383	1.36727	1.26404	1.3077	1.313
ZC3H6	3.07635	1	1	2.45756	2.79243	2.33191	2.5273	0.983962	1.04088	0.838554	0.954465
ALKBH1	3.07575	1	0.0455341	9.08252	8.71386	9.10579	8.96739	3.58884	3.93864	3.36488	3.63079
WHAMM	3.07422	1	0.0120809	11.878	9.98526	11.7404	11.2012	4.43914	4.43978	4.80513	4.56135
NFKBIL1	3.07094	0.0106013	2.13305e-05	22.8111	22.6281	23.8837	23.1076	9.98065	9.66818	8.91633	9.52172
AGO2	3.06905	0.103573	0.000171195	18.1852	17.824	20.2459	18.7517	7.76877	7.3556	8.01662	7.71366
KAT7	3.06892	1	0.00162899	15.9477	15.4741	15.2163	15.546	6.42678	6.24696	6.46305	6.37893
EIF1	3.0672	1.35764e-24	1.45983e-26	101.899	98.4718	111.637	104.003	42.3071	37.7395	49.6797	43.2421
ZFP36L1	3.06689	0.0106292	2.13437e-05	21.1642	21.7546	25.9354	22.9514	9.63817	9.15794	9.61198	9.46936
PVRL3-AS1	3.06664	1	1	0.254327	0.566658	0.351716	0.3909	0.0804831	0.043404	0.078734	0.0675404
PNMA6D	3.06608	1	1	0.341151	0.570082	0.157263	0.356165	0.0404847	0	0.118815	0.0530998
AF127936.7	3.06386	1	1	1.38462	1.61853	1.72058	1.57458	0.539777	0.58562	0.559108	0.561502
CASKIN2	3.06124	1	0.149245	7.67206	7.35605	8.01192	7.68001	3.33304	3.27643	2.72405	3.11117
NCOA7	3.06085	1	0.0176598	11.3663	9.98057	11.7734	11.0401	4.38592	4.10843	5.04949	4.51461
FBXL3	3.05802	0.730213	0.00100442	15.0377	17.2428	16.5502	16.2769	6.61234	6.61922	6.89143	6.70766
MANBA	3.05177	1	0.0283742	9.6369	10.3587	9.97413	9.98991	4.00698	4.03298	4.22602	4.08866
OPTN	3.04939	1	0.186595	6.3671	5.62542	7.03913	6.34388	2.5339	2.4696	2.68789	2.5638
IRF2BP1	3.04893	1	0.0229303	11.3551	10.9967	11.609	11.3203	4.93644	4.86389	4.15047	4.65027
KPNA4	3.04891	0.0077264	1.59636e-05	21.7208	22.7661	23.468	22.6516	9.20363	9.07472	9.92278	9.40038
EFNB2	3.04819	1	0.266128	5.80616	6.33079	6.15523	6.09739	2.44318	2.57578	2.36559	2.46152
GLIS2	3.04506	1	1	1.27917	1.15411	1.60157	1.34495	0.484762	0.468955	0.454672	0.469463
PCGF6	3.04286	1	0.0661845	7.96778	8.9787	9.13883	8.6951	3.59841	2.95929	4.11387	3.55719
ADM	3.04261	1	1	0.363524	0.532258	0.406971	0.434251	0.115039	0.0265885	0.120578	0.0874018
ZNF639	3.0408	0.000160427	4.27805e-07	29.9266	30.8636	28.5471	29.7791	12.2424	11.6243	13.3982	12.4216
POMZP3	3.03841	1	1	1.63071	1.92652	2.51739	2.02487	0.708065	0.893152	0.669197	0.756805
LSMEM2	3.03793	1	1	0.661351	0.589415	0.391973	0.54758	0.164441	0.24186	0	0.135433
SOWAHC	3.03553	1	0.923252	4.01946	3.74447	4.48886	4.08426	1.65597	1.5842	1.63407	1.62475
ZNF675	3.03514	1	0.421216	5.38262	4.96646	5.44418	5.26442	2.2294	2.1074	2.02902	2.12194
UCA1	3.03378	1	1	0.521873	0.191515	0.45284	0.388743	0.0582881	0.0628687	0.085532	0.0688963
NAA16	3.03253	1	0.236633	6.42362	6.86132	7.02024	6.76839	2.72942	3.03014	2.5137	2.75775
MED21	3.03039	0.159519	0.00025523	17.8502	18.0253	19.5917	18.489	7.84817	6.80949	8.45156	7.70307
SLC43A3	3.02566	1	1	0.154095	0.206001	0.355172	0.238423	0	0	0.0178892	0.00596307
GABPB1	3.02461	1	0.00287327	13.9258	13.9686	13.6278	13.8407	5.79522	6.03939	5.42695	5.75385
ZBTB17	3.02252	1	0.16734	6.89111	7.26899	6.84436	7.00149	3.03933	3.08501	2.47344	2.86592
AC092755.4	3.01928	1	1	0	0	0.670799	0.2236	0	0	0	0
CARD18	3.01919	1	1	0.675724	0.401483	0.622987	0.566731	0.142558	0.153761	0.13946	0.145259
CYP26A1	3.01843	1	1	0.170404	0.354361	0.235657	0.253474	0.00898755	0.0290815	0	0.0126897
RP11-993B23.3	3.01657	1	1	0.267332	0.238254	0.164312	0.223299	0	0	0	0
TEC	3.01463	1	1	2.15405	2.12265	2.08281	2.11983	0.820209	0.681432	0.910814	0.804151
ZNF45	3.01453	1	1	1.75193	1.53273	0.889103	1.39125	0.493374	0.559576	0.432894	0.495281
BCAR1	3.01374	1	0.0594272	9.85603	9.12357	9.60204	9.52721	4.22297	3.99705	3.61742	3.94581
MED19	3.01279	1	0.00146733	16.4213	15.3084	16.1661	15.9652	6.68134	6.59569	6.75771	6.67825
YY1	3.0103	0.0143654	2.82228e-05	23.0472	23.4831	23.9361	23.4888	9.88777	9.39933	10.3475	9.87821
ZNF92	3.00591	0.729829	0.00100442	15.9813	16.1468	16.6663	16.2648	6.85583	6.85119	6.75675	6.82125
AP000619.5	3.00544	1	1	0.282303	0.188697	0.195202	0.222067	0	0	0	0
PNMA6C	3.00511	1	1	0.313252	0.502522	0.288804	0.368193	0	0.128305	0.0581856	0.0621634
STK3	3.00417	1	0.59429	4.72758	4.76316	4.65393	4.71489	1.89965	1.90114	1.93366	1.91148
GRHL1	3.0033	1	1	3.01409	3.40886	3.79452	3.40583	1.33034	1.41684	1.3178	1.35499
NRF1	3.00012	1	0.00669739	12.6095	11.1312	14.307	12.6826	5.30603	5.01056	5.60915	5.30858
GLUD1P8	2.99897	1	1	0.351123	0.312931	0	0.221351	0	0	0	0
SIX2	2.99717	1	1	0.320071	0.342308	0.383618	0.348666	0.0709018	0.0327744	0.0594522	0.0543761
PLEKHO1	2.9964	1	1	0.830427	1.03424	1.24658	1.03708	0.357129	0.370659	0.316409	0.348066
AP000347.4	2.99361	1	1	0.38949	0.5554	0.790003	0.578298	0.0739538	0.239297	0.144693	0.152648
SIM2	2.99264	1	0.421216	4.84216	5.12103	5.66322	5.2088	2.20363	2.37996	1.8074	2.13033
SNRK	2.99206	1	0.106764	7.9462	8.00091	7.46584	7.80432	3.25365	2.98139	3.4834	3.23948
FKBP4	2.99014	3.29469e-30	4.91745e-32	136.016	121.078	130.694	129.263	56.6138	54.3742	54.4837	55.1572
SH3GL2	2.98983	1	1	0.688783	0.876947	0.861821	0.809184	0.272461	0.27708	0.205617	0.25172
ABHD17C	2.98969	1	0.134406	8.5617	8.34145	8.07289	8.32535	3.55301	3.80566	3.03605	3.4649
KIAA0895	2.98939	1	1	2.55952	2.87945	3.21082	2.88326	1.14193	1.19229	1.08139	1.13854
SMNDC1	2.98925	0.244649	0.000374654	18.4484	18.1254	18.3779	18.3173	7.6687	7.49758	8.04654	7.73761
RP11-238I10.1	2.98908	1	1	0.349384	0.311381	0	0.220255	0	0	0	0
PPP1R14C	2.98883	1	0.0254287	11.216	10.2006	10.7035	10.7067	4.36926	4.33203	4.75148	4.48425
HIVEP1	2.98157	1	0.00162899	15.3948	15.9784	14.9818	15.4517	6.38174	6.57158	6.63523	6.52952
BTBD7	2.97836	1	0.0369158	10.7548	9.89024	10.2657	10.3036	4.14834	4.38082	4.45341	4.32752
SMAD4	2.97814	1	0.0594272	9.0101	9.46569	9.30022	9.25867	3.81232	3.82348	4.00251	3.87944
C12orf49	2.97257	0.0479083	8.57035e-05	20.6124	19.706	22.256	20.8582	8.60237	8.87704	9.14347	8.87429
TMEM170A	2.97198	1	1	0.354651	0.745035	0.502136	0.533941	0.136281	0.129698	0.141162	0.135713
MIR4435-1HG	2.97153	1	1	2.80006	3.11937	3.12365	3.01436	1.28041	1.11821	1.20924	1.20262
FAM133B	2.97141	1	0.0077798	12.97	13.5609	14.8305	13.7871	5.65109	5.87924	5.97876	5.83636
Z98256.1	2.97108	1	1	0.343434	0.153039	0.158315	0.218263	0	0	0	0
ZNF821	2.97042	1	1	0.995776	1.18329	1.31971	1.16626	0.413594	0.424854	0.385338	0.407929
PELO	2.96879	1	0.149245	9.2662	5.65498	8.24378	7.72165	3.2456	3.02431	3.42124	3.23038
HIST1H4K	2.96869	1	1	0	1.77681	0.367613	0.714807	0.252362	0.204146	0.185158	0.213889
RP11-395I14.2	2.96817	1	1	0.267332	0.238254	0.246468	0.250685	0.0422993	0	0	0.0140998
NUP153	2.96761	2.26449e-05	6.62131e-08	34.7225	32.1997	35.8114	34.2445	14.3076	14.4072	15.249	14.6546
LNX1	2.966	1	1	0.308191	0.252695	0.431889	0.330925	0.0351103	0.0883622	0.0228982	0.0487902
KRAS	2.96519	1	0.266128	6.06011	6.18481	6.15744	6.13412	2.55089	2.42476	2.67498	2.55021
ANAPC10	2.95986	1	0.66388	4.27871	3.87481	4.62344	4.25899	1.69617	1.76665	1.77325	1.74535
FNBP4	2.95975	5.1214e-06	1.61558e-08	35.5713	36.3246	37.0627	36.3195	15.3129	15.8755	15.5815	15.59
TMEM140	2.95934	1	1	1.31204	0.788618	1.82853	1.30973	0.386235	0.406173	0.623438	0.471949
CD2AP	2.95602	0.000143327	3.84254e-07	29.261	30.7647	30.8326	30.2861	12.6475	12.4817	13.8743	13.0012
PPIAP22	2.95515	1	0.0160302	14.658	7.25758	13.1803	11.6986	2.00434	8.52387	4.36974	4.96598
CBLB	2.95483	1	0.66388	4.08999	4.13701	4.31177	4.17959	1.67303	1.74304	1.7266	1.71422
ELF4	2.95386	1	1	3.87545	3.75995	3.42222	3.68587	1.56794	1.35627	1.57942	1.50121
BTBD1	2.95382	0.00431914	9.38944e-06	26.7642	26.6895	24.2852	25.913	11.0626	9.96735	12.3262	11.1187
UTP14A	2.95175	1	0.334761	7.14909	5.66353	6.71849	6.51037	2.75419	2.5993	2.82263	2.72537
AC012379.1	2.95128	0.0128476	2.53405e-05	19.9717	23.3316	28.4904	23.9312	5.46608	12.4361	12.9087	10.2703
XX-C2158C12.2	2.95108	1	1	0	0.746823	0.257523	0.334782	0.0589289	0.0953399	0	0.0514229
ZNF180	2.95014	1	0.81882	4.58129	4.83974	4.49683	4.63929	1.9372	1.94116	1.87065	1.91634
CCR2	2.95	1	1	0.207965	0.404387	0.244025	0.285459	0.0358972	0.0193591	0.0351171	0.0301245
SLC22A15	2.94999	1	1	2.68059	3.07839	2.98779	2.91559	1.2239	0.996889	1.28813	1.16964
CTC1	2.94829	1	0.00543704	14.3275	13.4065	13.7348	13.8229	5.91331	6.38564	5.3973	5.89875
RP1-40E16.11	2.94792	1	1	0.812381	0.724018	0.561734	0.699378	0.128541	0.311947	0.188622	0.209703
ATF7IP	2.94609	1	0.236633	6.90651	6.35722	6.73112	6.66495	2.68221	2.83571	2.87592	2.79795
PRRG4	2.94563	0.00321773	7.18243e-06	25.397	22.4753	28.9097	25.594	10.7389	12.1143	10.1816	11.0116
IRS1	2.94219	1	0.118468	7.27525	7.24859	6.92319	7.14901	3.03831	3.1004	2.89765	3.01212
FAM193A	2.94161	1	0.0203598	12.2541	10.9416	12.0987	11.7648	5.05356	5.25561	4.74556	5.01824
LA16c-306E5.3	2.94098	1	1	2.66827	1.66463	2.09102	2.1413	1.0977	0.546447	0.867339	0.837163
PRKCH	2.94009	1	0.095507	8.65271	8.5898	8.22115	8.48789	3.81319	3.6425	3.33348	3.59639
CCDC94	2.9361	1	0.00302298	16.0918	15.3201	15.4589	15.6236	7.09718	6.35748	6.66836	6.70767
FCHSD2	2.93608	1	0.923252	4.06749	4.03728	3.92562	4.01013	1.60144	1.57406	1.78142	1.65231
CXCL2	2.93494	1	1	0.0470504	0.335462	0.26027	0.214261	0	0	0	0
KLRC3	2.93315	1	1	0.295791	0.15817	0.327246	0.260402	0	0.0605764	0	0.0201921
SH3GL3	2.93218	1	1	0.503662	0.935163	0.580441	0.673089	0.192592	0.193401	0.214394	0.200129
RP11-645C24.2	2.93199	1	1	0.0448812	0.269996	0.579297	0.298058	0.0213043	0.0574464	0.031262	0.0366709
IP6K1	2.93136	0.0278483	5.16666e-05	22.8692	20.1035	22.3982	21.7903	9.54351	10.1453	8.53359	9.40746
KIAA1432	2.93047	1	0.16734	5.98057	7.35811	7.14977	6.82949	2.87527	2.92738	2.85348	2.88538
VCL	2.9297	6.38297e-14	4.01445e-16	68.283	66.0451	69.7423	68.0235	29.4934	31.9105	27.3428	29.5822
SLC30A10	2.92834	1	1	1.27207	1.19912	1.0713	1.18083	0.379331	0.500989	0.386233	0.422184
OSBPL11	2.92724	1	0.0038156	13.7076	14.843	14.268	14.2729	5.96321	6.2594	6.19333	6.13865
TET2	2.92448	1	0.81882	4.15982	5.0055	4.42367	4.52967	1.78141	1.86876	2.00927	1.88648
FBLIM1	2.92358	1	1	2.90324	2.72082	3.75283	3.12563	1.29287	1.31786	1.20918	1.27331
AKNA	2.92323	1	1	3.04911	2.52166	2.79887	2.78988	1.16716	1.05664	1.15622	1.12668
ASAP2	2.92268	1	0.421216	5.44313	5.24159	5.03627	5.24033	2.14158	1.99414	2.45979	2.1985
TTC33	2.92142	1	0.0410443	9.80818	9.96945	9.44126	9.73963	3.89905	4.28847	4.3162	4.16791
RP11-1415C14.3	2.92113	1	1	0.423242	0.848713	0.292657	0.521537	0.100453	0.108347	0.19654	0.135113
AC005523.2	2.91965	0.374338	0.000551308	19.4616	17.5913	16.9409	17.9979	7.11539	6.33252	9.90898	7.78563
ACTB	2.9172	2.01048e-22	2.01048e-24	988.037	883.755	974.394	948.729	427.756	410.589	408.354	415.567
EFTUD1	2.91689	1	0.0077798	13.4053	13.635	13.8164	13.6189	5.66255	5.75637	6.20423	5.87439
SERPINH1	2.91636	1	0.81882	4.94058	4.27519	4.59471	4.60349	2.0407	1.98537	1.74736	1.92448
ZNF282	2.91528	0.00379533	8.34139e-06	26.1412	25.859	27.1242	26.3748	12.1435	11.2995	10.9671	11.47
RP11-529F4.1	2.91512	1	1	0.40953	0.364985	0.377568	0.384027	0.0863987	0.139783	0	0.0753938
FLNA	2.91479	0.00017076	4.54149e-07	31.1773	30.8702	31.9651	31.3375	14.274	14.1122	12.5581	13.6481
POGZ	2.91471	0.0567471	9.99068e-05	20.9624	21.8114	22.9751	21.9163	9.50589	9.58925	9.4567	9.51728
AC098474.1	2.91427	1	1	0.464313	0.827619	0.428076	0.573336	0	0.475445	0	0.158482
YARS	2.91394	4.70204e-13	2.73374e-15	63.8963	62.1099	68.7607	64.9223	28.3406	26.5656	30.2422	28.3828
GTF3C3	2.91166	1	0.0254287	10.0028	11.4644	10.1104	10.5258	4.46052	4.34318	4.77873	4.52748
RP11-73M18.2	2.90927	1	1	0.591652	0.627735	0.519501	0.579629	0.0713263	0.230795	0.183163	0.161761
FZD7	2.907	1	1	3.57368	3.16864	3.37925	3.37386	1.45569	1.20102	1.51483	1.39051
H1F0	2.90566	8.26999e-23	8.35353e-25	106	106.164	101.554	104.573	46.3942	45.334	45.9864	45.9049
FUT3	2.9052	1	1	3.15536	3.76302	3.57882	3.49906	1.43674	1.74335	1.15955	1.44654
ZFAND3	2.90458	1.29325e-08	5.4111e-11	46.794	43.9171	50.1065	46.9392	20.5356	19.5173	21.6321	20.5617
AARS	2.90349	2.17262e-57	6.58371e-59	256.335	237.71	236.097	243.381	106.511	105.204	109.409	107.041
MSANTD3	2.89932	1	0.0160302	11.4944	10.836	11.9632	11.4312	5.11671	4.55106	5.17157	4.94644
SETD1A	2.89883	1	0.00986057	12.1562	11.7725	13.0927	12.3405	5.40314	5.78937	4.8521	5.3482
RAB30	2.89731	1	1	1.69488	1.79005	1.42358	1.63617	0.815028	0.506448	0.565777	0.629084
CRTC2	2.89435	1	0.00543704	14.6349	12.2768	14.6996	13.8704	6.25131	6.00229	5.84325	6.03229
NIPBL	2.8939	1	0.0077798	13.8853	13.6903	13.3677	13.6478	5.73637	6.01029	6.05813	5.93493
CASP3	2.89374	0.98562	0.00131089	15.8485	17.1839	16.5867	16.5397	7.04921	7.10461	7.48387	7.21256
JUND	2.89146	1.34862e-13	8.17343e-16	74.8026	62.5963	70.5652	69.3214	32.3665	28.7138	30.5648	30.5484
AMBRA1	2.88652	1	0.187982	8.32412	7.50067	7.98822	7.93767	3.37645	3.54133	3.34863	3.42214
RAPGEF1	2.88479	0.985791	0.00131089	17.904	16.4687	15.3465	16.5731	7.42796	7.36576	6.95673	7.25015
PMF1	2.8822	1	0.0038156	14.4311	12.5094	15.4899	14.1435	6.87522	6.01331	5.64968	6.1794
SMG1P1	2.88161	1	1	3.65599	3.77609	3.49994	3.64401	1.41054	1.57951	1.58144	1.52383
BCL7B	2.87945	0.000856962	2.01165e-06	30.6851	24.9501	29.7231	28.4527	12.756	12.7519	12.1025	12.5368
ARMCX2	2.87727	1	1	0.216309	0.280408	0.126908	0.207875	0	0	0	0
PSMA6P1	2.87722	1	1	3.69404	3.2056	2.86799	3.25588	0.492211	1.49313	2.07653	1.35396
KIF4A	2.87662	0.985466	0.00131089	16.4074	16.7535	16.6974	16.6194	7.33435	7.5741	6.96678	7.29174
CTD-2287O16.3	2.87382	1	1	0.168037	0.299519	0.154923	0.207493	0	0	0	0
SRGAP2C	2.87171	1	0.0848649	8.59435	8.69811	9.80377	9.03208	3.71082	3.87814	4.19387	3.92761
NUPL1	2.87105	9.19026e-06	2.78493e-08	35.3963	39.0672	36.6583	37.0406	15.9569	15.9222	17.3119	16.397
ITPR1	2.87004	1	0.725581	5.40449	5.34315	5.03312	5.26026	2.22267	2.25731	2.27089	2.25029
PRDM16	2.86981	1	1	0.592344	0.534352	0.685973	0.604223	0.164591	0.184922	0.181141	0.176885
MIER3	2.86616	1	0.134406	7.75193	8.54589	8.40018	8.23267	3.53438	3.82468	3.37796	3.57901
DNAJA1	2.8659	8.06905e-32	1.34484e-33	142.935	133.862	151.371	142.723	62.8462	66.0733	61.7525	63.5573
STIP1	2.8641	1.99605e-20	1.88307e-22	97.0964	87.4536	104.105	96.2184	43.1095	42.5816	42.8435	42.8448
RP11-259O2.1	2.86193	1	1	0.476862	0.141665	0	0.206176	0	0	0	0
BOD1	2.86163	4.61119e-09	1.99619e-11	52.6694	47.034	51.5574	50.4203	22.4226	22.3822	22.4766	22.4271
CTD-2561B21.11	2.86108	1	1	0.301928	0.40363	0.139182	0.28158	0.0238867	0.0772916	0	0.0337261
PPP4R2	2.85968	8.03444e-06	2.47213e-08	38.6604	37.4083	37.1705	37.7464	16.5259	16.3341	17.4746	16.7782
RNF219	2.85908	1	0.149245	7.77952	7.61062	7.31986	7.57	3.13905	3.33795	3.39896	3.29198
LONRF1	2.85908	1	0.0229303	10.515	12.1704	10.9877	11.2244	4.81646	4.94496	5.0154	4.9256
BRD4	2.8583	0.289917	0.000438604	19.9612	17.4979	20.0291	19.1628	8.65688	8.63909	8.1339	8.47662
SPHK1	2.85781	1	1	0.687217	0.683685	0.648317	0.673073	0.237704	0.196379	0.192957	0.209013
AC140061.1	2.8563	1	1	0	0.616657	0	0.205552	0	0	0	0
TNFRSF21	2.85433	0.191365	0.000299593	19.4942	19.0009	19.475	19.3234	8.64785	8.28213	8.75163	8.56054
PTP4A1	2.8534	4.85639e-10	2.35747e-12	55.7445	54.4669	53.8637	54.6917	24.0527	21.9322	27.2317	24.4055
PRKRIR	2.8526	1	0.00687457	14.5042	14.3185	13.5322	14.1183	6.09006	6.17272	6.43839	6.23372
NTN4	2.85074	1	1	0.474344	0.588829	0.609129	0.557434	0.134026	0.104082	0.236004	0.158037
SNX18	2.84969	1	0.0748595	9.15616	10.2121	9.62514	9.66447	4.20023	4.49771	4.03012	4.24269
HNRNPCP2	2.84898	1	0.923252	3.22895	4.93326	3.18958	3.78393	1.02182	1.65318	2.14203	1.60568
SKA1	2.84845	1	0.149245	7.70351	7.2707	7.45519	7.47647	3.10406	3.30716	3.37729	3.26284
MXD1	2.84784	1	0.379662	6.27488	5.93068	5.51751	5.90769	2.53338	2.58384	2.56128	2.5595
C1DP2	2.84743	1	1	0.165671	0.295301	0.152741	0.204571	0	0	0	0
ZNF136	2.84598	1	1	1.92894	2.17844	2.00918	2.03885	0.84341	0.889587	0.73847	0.823822
RP6-99M1.2	2.84574	1	0.66388	3.77586	4.11046	4.64935	4.17856	1.70011	1.84237	1.81222	1.7849
ANKRD12	2.84504	1	0.052789	9.16925	10.4584	10.2727	9.96678	4.32701	4.41181	4.41817	4.38566
CD68	2.84171	1	1	0.419517	0.316365	0.327271	0.354384	0.0408488	0.132177	0.0299708	0.0676654
JDP2	2.84108	1	0.379662	6.15768	5.34667	5.94843	5.81759	2.52534	2.53835	2.51251	2.5254
KCTD9	2.8408	0.658969	0.000919065	17.7245	18.7979	18.8963	18.4729	8.13816	7.87024	8.64968	8.21936
CHIC2	2.83674	1	0.379662	7.60375	4.67686	5.18368	5.82143	2.52487	2.6319	2.43684	2.5312
PTPN12	2.83648	0.500526	0.000713	17.7234	18.6645	18.6628	18.3502	8.04058	8.19476	8.29517	8.17684
VAMP2	2.83619	1	0.236633	7.81774	7.98749	4.40022	6.73515	3.18472	2.47674	3.169	2.94348
EXT1	2.83498	1	1	3.40798	3.15062	3.16545	3.24135	1.42992	1.29344	1.38572	1.36969
PPP3CC	2.83354	1	0.00877485	13.4279	11.837	13.8853	13.0501	5.75318	5.81435	5.81676	5.79476
CTD-3149D2.4	2.83002	1	1	0.325233	0.579715	0.5997	0.501549	0.102922	0	0.302056	0.134992
UBC	2.82867	8.13588e-09	3.50685e-11	502.575	482.07	498.773	494.473	223.61	222.346	224.03	223.329
RP2	2.82814	1	0.0848649	9.13048	8.99739	9.10226	9.07671	4.04045	4.00959	3.98137	4.01047
TAF5L	2.82528	1	0.0203598	11.5021	11.5753	11.9845	11.6873	5.18295	5.13943	5.26454	5.19564
MAML1	2.8238	1	0.0748595	9.91624	9.60843	9.87882	9.80116	4.37906	4.45504	4.2001	4.34473
PPAP2B	2.82126	1	0.119403	9.94681	8.25803	8.37039	8.85841	3.94205	4.25184	3.57118	3.92169
AFTPH	2.82045	1	0.00187025	16.6451	16.0945	16.0034	16.2477	7.0803	6.8101	7.92353	7.27131
ZNRF2	2.82036	1	0.59429	4.60129	5.53307	4.72566	4.95334	2.11456	1.95739	2.38806	2.15334
RP11-119F19.2	2.81846	1	0.522341	4.9837	5.49232	5.58286	5.35296	2.34024	2.0303	2.63777	2.3361
MGEA5	2.81813	0.000116764	3.13883e-07	33.3382	34.2461	31.6607	33.0817	14.9276	14.5733	15.2354	14.9121
CCDC80	2.8132	1	1	0.518841	0.497976	0.490613	0.502476	0.13051	0.0953578	0.185333	0.137067
KMT2B_1	2.81286	1	0.0077798	14.0945	12.4513	14.1022	13.5493	6.30698	6.62219	5.26664	6.06527
FOXP1	2.81273	1	0.466837	5.82187	5.5747	6.61439	6.00365	2.66658	2.4668	2.77708	2.63682
SOX7_1	2.81029	1	1	0.991606	0.883748	1.19551	1.02362	0.38018	0.371004	0.371918	0.374367
CDKAL1	2.80843	1	0.294763	7.67126	7.66102	5.96807	7.10012	3.10602	3.24968	3.06454	3.14008
OTUD7B	2.808	1	0.119403	9.03628	8.5748	8.80633	8.8058	3.81461	4.00366	3.93255	3.91694
CTC-296K1.3	2.8079	1	1	0.376738	0.22384	0	0.200193	0	0	0	0
LIN37	2.8078	1	1	3.30354	2.07433	2.83805	2.73864	1.10878	1.35822	0.999461	1.15549
CTC-250I14.6	2.80767	1	1	0.298417	0.199468	0.206345	0.234744	0.0472179	0	0	0.0157393
SLBP	2.80577	4.75408e-06	1.50446e-08	40.3737	41.1359	38.7964	40.102	18.4537	16.3726	19.7026	18.1763
ARID1B	2.80307	1	0.334761	7.18546	6.2383	6.05103	6.4916	2.85226	2.93336	2.82104	2.86889
S100A10	2.80195	1	1	0.869045	0.733754	0.590373	0.731057	0.289489	0.140507	0.297357	0.242451
MALT1	2.79987	1	0.134406	7.12042	8.64476	8.58307	8.11608	3.51199	3.91746	3.41218	3.61387
ZNF592	2.79869	1	0.00687457	15.261	12.9976	14.6702	14.3096	6.50242	6.52453	6.30468	6.44388
KIAA0040	2.79841	1	0.522341	5.86284	5.42256	5.21466	5.50002	2.40679	2.22292	2.63336	2.42102
CTC-573N18.1	2.79822	1	1	0.437814	0.156077	0.242187	0.278693	0.0277097	0	0.0813226	0.0363441
PLEKHM3	2.79768	1	1	2.60718	2.29657	2.41767	2.44047	0.983351	0.962327	1.12622	1.02397
TNRC6C	2.79664	1	0.725581	5.4505	5.05672	5.09572	5.20098	2.24593	2.23508	2.37692	2.28598
NR3C1	2.79578	1	1	0.23084	0.336029	0.340519	0.302463	0.0462655	0.0315166	0.0643169	0.0473663
RP11-838N2.4	2.79575	1	1	0.872962	0.598469	0.37146	0.614297	0.170002	0.275043	0.124731	0.189925
AKAP13	2.79569	1	0.59429	4.77836	4.94098	5.03752	4.91896	2.1366	2.25224	2.08478	2.15787
AFF1	2.79533	1	0.00302298	15.183	15.0552	15.7622	15.3335	6.78158	7.15068	6.82759	6.91995
DNAH17	2.79448	1	1	0.209864	0.245486	0.245888	0.233746	0.0179868	0.017908	0.0121818	0.0160255
N4BP1	2.79166	1	0.0658167	9.96648	10.1662	10.6661	10.2663	4.58704	4.24073	5.0002	4.60932
FRS2	2.79095	1	0.0848649	8.88752	9.39244	9.0267	9.10222	3.94365	4.05797	4.23081	4.07748
ZNF79	2.79094	1	0.119403	8.16444	8.36928	9.43136	8.65503	3.97254	3.89921	3.74634	3.8727
STK24	2.79037	1	0.0328727	11.1622	10.5605	11.2318	10.9848	5.13374	4.76595	4.92224	4.94064
ZNF93	2.78906	1	1	0.346525	0.193021	0.292857	0.277468	0.0365533	0.0591388	0.0134096	0.0363672
SPOPL	2.78657	1	0.119403	8.62009	9.35512	8.2793	8.7515	3.88118	3.64243	4.2461	3.92324
ZSCAN31	2.78482	1	1	2.22106	2.30939	2.70404	2.41149	1.0498	0.728945	1.2694	1.01605
RP11-22P6.3	2.78188	1	1	0.726336	0.323666	0.223216	0.424406	0.0766177	0.123958	0.112429	0.104335
ZSCAN32	2.78059	1	1	2.57023	2.10239	2.41832	2.36365	0.85236	1.33395	0.801137	0.995815
ZNF77	2.78026	1	0.81882	4.83633	4.18123	4.37877	4.46544	1.95205	2.10546	1.82894	1.96215
CASP7	2.77858	0.382027	0.00056098	19.8125	19.4722	19.1298	19.4715	8.90527	9.4661	8.22635	8.86591
CGRRF1	2.77824	1	0.466837	5.98448	6.13051	6.18331	6.09944	2.63938	2.7118	2.79497	2.71538
VIM	2.77805	1	0.119403	7.98862	8.94395	9.5144	8.81566	3.98999	3.66796	4.23772	3.96523
TMEM55B	2.77658	1	0.00432585	14.6793	14.6869	15.8092	15.0585	7.07079	6.76499	6.68732	6.84103
LIF	2.77402	1	1	2.34719	1.9968	2.21318	2.18572	0.962238	0.928609	0.858754	0.916534
CHMP1B	2.77339	1	1	0.716387	0.638465	0.681781	0.678877	0.0804436	0.307623	0.279011	0.222359
GLTSCR1	2.76852	1	1	1.50266	1.27335	1.48758	1.4212	0.526195	0.781953	0.388929	0.565693
ZNF624	2.76685	1	1	1.48133	1.6862	1.25754	1.47502	0.566242	0.525637	0.681069	0.590983
SMCR8	2.76491	1	0.00238233	16.2693	16.0781	17.6956	16.681	7.70971	7.44397	7.70792	7.62053
RAB5A	2.76408	0.00195432	4.44165e-06	28.5286	29.8625	29.723	29.3714	13.1939	12.1433	15.1353	13.4908
CCDC19	2.7618	1	1	0.26886	0.335462	0.223089	0.275803	0.0595575	0.0275305	0.0249699	0.0373526
MAP1LC3B	2.7611	0.00852117	1.74257e-05	25.7569	27.3474	29.0005	27.3683	12.5017	10.9224	14.3108	12.5783
HSPA9	2.75675	1.69232e-49	4.45348e-51	222.63	224.668	237.179	228.159	103.923	99.9061	113.24	105.69
SRP68P3	2.75637	1	1	0.205162	0	0.378299	0.194487	0	0	0	0
PDZD8	2.75629	0.00572438	1.21537e-05	27.6331	28.2508	26.8821	27.5887	12.4536	13.4323	12.2223	12.7027
ADPRM	2.75528	1	0.259607	7.79817	6.94996	8.19368	7.64727	3.44661	2.67658	4.24836	3.45718
HSPBAP1	2.75498	1	0.409476	6.83953	6.92838	6.49718	6.75503	2.94885	3.09642	3.08565	3.04364
GPCPD1	2.75328	1	0.923252	4.01881	4.36729	3.25949	3.88186	1.74269	1.64995	1.74297	1.71187
NKG2-E	2.75027	1	1	0.0707171	0.315126	0.195594	0.193812	0	0	0	0
RP4-633O19__A.1	2.7499	1	1	0	0.369994	0.893083	0.421026	0.175169	0.141701	0	0.105623
CCDC93	2.7491	1	0.119403	8.75085	8.6881	8.96342	8.80079	3.83542	3.77243	4.39683	4.00156
FAM84B	2.74676	1.48797e-10	7.51502e-13	59.318	61.6304	59.6733	60.2072	27.6283	27.1338	29.013	27.925
RFTN2	2.74624	1	1	0.587445	0.429309	0.736572	0.584442	0.174746	0.120306	0.250967	0.182006
DR1	2.746	1	0.00185079	17.1008	18.498	17.7867	17.7952	8.07771	7.80166	8.69837	8.19258
ETV7	2.74535	1	1	0.268122	0.212407	0.164797	0.215109	0	0.0305055	0	0.0101685
ZNF14	2.74509	1	0.725581	5.16932	5.6735	5.00859	5.2838	2.37048	2.45058	2.28933	2.37013
AP000477.3	2.74494	1	1	0.286893	0.255687	0.661255	0.401278	0.0907888	0	0.199836	0.0968748
PEX13	2.74448	1	0.0127014	12.4194	12.2818	13.0906	12.5973	5.64209	5.82054	5.86698	5.77654
TBX15	2.74376	1	1	1.05697	0.89242	0.923186	0.957524	0.328615	0.360768	0.378879	0.356087
ZNF805	2.74241	1	1	4.44046	4.52636	3.76127	4.2427	1.83556	1.79035	2.03623	1.88738
AC099668.5	2.74027	1	1	0.834227	0.148698	0.153824	0.378916	0.105598	0	0.154955	0.0868512
GMEB2	2.74025	1	0.0160302	12.7147	12.7482	13.4089	12.9572	6.18255	5.63463	6.04355	5.95358
CPEB3	2.73984	1	1	3.15557	3.39392	3.66752	3.40567	1.43425	1.59273	1.46949	1.49882
GOLGA6L3	2.73669	1	1	0.878014	0.633462	0.809489	0.773655	0.277853	0.342501	0.194153	0.271502
TAF1A	2.73657	1	0.633138	5.85083	5.82278	5.82124	5.83162	2.57671	2.72096	2.60373	2.6338
GDF15	2.73465	7.08393e-71	2.83357e-72	324.54	307.202	325.057	318.933	156.392	150.976	139.541	148.969
TAB3-AS1	2.73429	1	1	0.576128	0	0	0.192043	0	0	0	0
RP11-274B21.1	2.73368	0.167708	0.000266202	21.9561	19.5359	23.4561	21.6493	9.33618	10.7813	9.97875	10.0321
SRFBP1	2.73268	1	0.0160302	13.5208	12.6971	12.6956	12.9711	5.7935	6.13264	6.0047	5.97695
TP53BP2	2.72964	0.00252509	5.66163e-06	29.4978	28.5781	31.3553	29.8104	13.9127	13.4258	14.2667	13.8684
CTD-2012K14.3	2.72941	1	1	0	0.1872	0.387306	0.191502	0	0	0	0
RERE	2.72826	1	0.0577335	10.7063	9.61831	12.6255	10.9834	5.09472	5.24589	4.82635	5.05565
CDK14	2.72681	1	0.236633	7.01527	6.56482	6.13485	6.57165	2.93826	2.95789	3.07562	2.99059
AC007743.1	2.72582	1	1	0.41817	0.287984	0.227815	0.311323	0.0541359	0.097317	0.0176531	0.0563687
PRKD2	2.72431	1	1	3.38234	3.31473	3.81133	3.5028	1.6363	1.72508	1.29985	1.55374
ZNF597	2.72224	1	1	0.115635	0.618341	0.390902	0.374959	0.0731864	0.0789379	0.107394	0.0865061
C1orf172	2.72224	1	0.00163148	18.3032	18.0313	19.1247	18.4864	9.14289	8.182	8.44458	8.58982
RP11-241F15.7	2.72177	1	1	0.276767	1.15109	0.510333	0.646065	0.204364	0.0944675	0.342724	0.213852
CTD-3222D19.11	2.72103	1	1	2.28717	2.47519	2.25929	2.34055	0.310195	1.50558	1.21382	1.00986
ARHGAP35	2.71883	0.429003	0.000625368	20.6047	20.159	19.9398	20.2345	9.17394	10.0706	9.02315	9.42255
ASTL	2.71823	1	1	0.0853393	0.228171	0.314716	0.209409	0.0270061	0	0	0.00900204
CLDN12	2.71546	8.64389e-07	3.03294e-09	39.5703	49.9845	45.1385	44.8978	21.5054	23.3307	18.2928	21.043
PUM1	2.71509	4.5141e-05	1.28974e-07	36.924	35.6722	39.2115	37.2693	17.2776	17.3656	17.7205	17.4546
AC005262.4	2.71484	1	1	0.389921	0	0.179744	0.189888	0	0	0	0
TUBB2A	2.71385	1	0.0577335	12.0555	9.87009	10.7755	10.9004	4.82374	5.14703	5.1617	5.04416
CTC-786C10.1	2.71294	1	1	0.726647	0.404756	0.334968	0.48879	0.14372	0.279026	0	0.140915
PAWR	2.71269	1	0.0748595	9.52662	9.83808	9.5694	9.6447	4.3757	4.35414	4.63451	4.45478
EPB41L4A-AS1	2.71246	1	0.259607	7.64007	7.46738	7.72482	7.61076	3.55315	3.56584	3.37139	3.49679
C7orf61	2.71164	1	1	0.118515	0.052812	0.437061	0.202796	0.0187524	0	0	0.00625079
PAXBP1	2.71154	1	0.011177	12.9761	13.902	12.6851	13.1877	6.05732	6.24275	6.08019	6.12675
ZFP1	2.71122	1	0.164019	8.46307	7.92719	8.71949	8.36992	3.70552	3.78536	4.07811	3.85633
RBM5	2.71116	0.0097793	1.97962e-05	26.1595	27.1907	26.8353	26.7285	12.4164	12.9089	12.2077	12.511
PTGER3	2.70911	1	1	1.10698	0.922927	1.04693	1.02561	0.368392	0.351027	0.464301	0.394573
RASGRP1	2.70893	1	1	1.26318	1.32202	1.35691	1.31403	0.469419	0.498397	0.624248	0.530688
CHST10	2.70694	1	0.379662	5.65298	5.58541	5.83604	5.69148	2.62607	2.4186	2.74937	2.59801
ZBTB40	2.70567	1	0.0502334	11.828	11.5138	11.4693	11.6037	5.49161	5.31238	5.37227	5.39209
ASXL2	2.70534	1	0.046349	10.5568	10.2972	10.5673	10.4738	4.70416	4.68355	5.18913	4.85895
TMEM115	2.70261	1	1	1.73468	1.86092	1.65853	1.75137	0.965742	0.624982	0.626521	0.739082
TNS4	2.70207	1	1	0.320335	0.1687	0.255061	0.248032	0.0276469	0.0298195	0.027046	0.0281708
TRMT11	2.70135	1	0.046349	10.4158	10.2883	11.3687	10.6909	4.79892	4.67456	5.43374	4.96907
RP9	2.70073	1	0.633138	5.61482	5.56746	5.93081	5.70436	2.56524	2.77952	2.48647	2.61041
MKRN2	2.70024	0.496105	0.000707711	20.5433	18.9492	19.2826	19.5917	9.16731	8.37371	10.0114	9.18415
TACC1	2.69892	1	0.00385373	15.9242	16.2174	15.0271	15.7229	7.23036	7.52537	7.31408	7.35661
GPRIN1	2.6986	1	1	2.22906	2.37496	2.10144	2.23515	0.965281	0.978213	0.965057	0.969517
MGA	2.69844	1	0.0197298	13.5043	13.0626	13.2619	13.2763	5.9617	6.34887	6.28678	6.19912
LIN54	2.69812	1	0.334761	6.55911	6.42187	5.97029	6.31709	2.84456	2.66946	3.19595	2.90332
MND1	2.69744	1	0.466837	6.25058	5.94485	6.1068	6.10075	2.77515	2.77034	2.85925	2.80158
SERPINB8	2.69427	1	1	1.09695	1.39456	1.32366	1.27172	0.551332	0.512068	0.479423	0.514274
STX19	2.69393	1	1	0.304731	0.869072	0.280948	0.484917	0.173581	0.249629	0	0.14107
PLEKHH2	2.69365	1	1	0.437734	0.390121	0.482962	0.436939	0.113544	0.0881761	0.153285	0.118335
SGTB	2.69342	1	0.522341	5.63574	5.16499	5.63737	5.47937	2.3896	2.33851	2.80521	2.51111
SPRED2	2.6917	1	0.211642	7.76414	6.78538	7.33493	7.29482	3.38001	3.46335	3.28112	3.37483
SAP130	2.69137	1	0.00338709	17.0911	15.1314	16.8434	16.3553	7.62514	7.89937	7.50939	7.67797
TFAP2A	2.68846	1	1	2.20843	2.41831	2.62795	2.41823	1.09165	0.937858	1.15272	1.06074
RGPD2	2.68802	1	0.725581	4.76173	5.11751	5.26627	5.0485	2.25082	2.21259	2.47133	2.31158
RGCC	2.68735	1	1	1.23097	0.48759	1.1349	0.951153	0.346264	0.490187	0.254054	0.363502
RP1-313I6.12	2.68733	1	0.334761	6.99584	5.50137	6.73439	6.41053	2.76734	3.05505	3.05754	2.95998
LAMB4	2.68733	1	1	0.281659	0.152406	0.278225	0.23743	0.0254664	0	0.0467118	0.0240594
IL1RL1	2.68693	1	1	0.0368477	0.251771	0.271775	0.186798	0	0	0	0
GPATCH1	2.68687	1	0.522341	5.97566	4.82114	5.94422	5.58034	2.52303	2.86623	2.30755	2.5656
PPP2CB	2.68594	0.0249509	4.71662e-05	24.317	25.8783	26.3382	25.5112	11.9336	11.7939	12.4241	12.0505
CAMSAP3	2.68586	1	0.00991402	14.0569	12.8914	14.5042	13.8175	6.95145	6.62267	5.88494	6.48635
PDZK1	2.68368	1	1	0.932188	1.28639	1.49708	1.23855	0.532896	0.523455	0.446841	0.501064
HUS1	2.68306	1	0.0362023	12.1991	11.4595	12.1972	11.9519	5.49663	5.43262	5.88455	5.6046
STOM	2.68277	1	1	3.89627	4.45897	4.26572	4.20698	1.8495	2.10818	1.78874	1.91547
SUV420H1	2.68171	1	0.0224999	12.9182	12.8902	12.7316	12.8467	5.894	6.17858	6.02914	6.03391
CSAG3	2.68115	1	0.81882	7.49418	4.00742	1.80242	4.43467	1.0105	2.40225	2.663	2.02525
PACSIN2	2.68054	5.83693e-12	3.18958e-14	72.144	66.6356	67.2865	68.6887	32.8058	32.5165	32.6649	32.6624
UHRF2	2.67948	1	0.187982	7.27885	8.39584	7.62915	7.76794	3.52382	3.45346	3.87236	3.61655
ZNF16	2.67875	1	0.923252	4.19114	3.62717	3.6901	3.83614	1.71013	1.72493	1.78978	1.74161
CYTH3	2.67785	1	0.119403	8.30373	9.01499	9.42666	8.91513	4.1821	4.31987	3.99712	4.16637
ZC3H11A	2.67667	1.0557e-06	3.64034e-09	44.8846	45.1706	45.8021	45.2858	20.9779	21.5983	22.0289	21.535
KDM7A	2.67652	1	0.0925182	9.15313	9.80505	10.702	9.88672	4.49286	4.26095	5.14359	4.63247
KIAA1958	2.67583	1	1	2.67907	2.45478	2.46006	2.5313	1.07082	1.1513	1.13915	1.12042
AF196779.12	2.67438	1	1	0.240053	0.534856	0.663954	0.479621	0.0759662	0.122904	0.222946	0.140605
AC010761.10	2.67304	1	1	0.491816	0	0.226716	0.239511	0.077819	0	0	0.0259397
MYL12A	2.67285	1.43232e-13	8.57677e-16	74.1185	74.3762	80.9326	76.4758	36.6866	34.2623	38.492	36.4803
ZFP82	2.66938	1	1	4.00839	3.22919	3.56645	3.60134	1.55652	1.59519	1.7557	1.6358
KMT2A	2.66879	1	0.0197298	13.0073	13.7815	12.905	13.2313	5.98512	6.42913	6.32978	6.24801
FLVCR2	2.66821	1	1	3.55034	3.27946	2.87569	3.23517	1.45558	1.33938	1.58859	1.46118
CHERP	2.66743	1	0.0274883	13.4963	12.3781	13.3158	13.0634	6.4631	6.31293	5.73649	6.17084
ZNF408	2.6674	1	0.119403	9.03405	8.56228	8.73063	8.77565	4.28831	4.01487	4.04605	4.11641
KLHL28	2.66739	1	0.144898	8.46803	9.71212	8.71756	8.9659	4.02931	4.25946	4.33403	4.2076
FAM212B	2.66634	1	1	1.01272	1.28547	1.34393	1.21404	0.490432	0.45565	0.534401	0.493494
REST	2.6659	1	0.014104	12.484	15.0718	13.2448	13.6002	6.27622	6.1026	6.91667	6.43183
ZFX	2.66585	1	0.0577335	11.1131	11.1989	10.685	10.999	5.03425	5.18197	5.33826	5.18482
ATP6C	2.66575	1	1	1.77623	0.844283	1.85595	1.49216	0.262313	0.848781	0.769836	0.626977
EID1	2.66422	1	0.225273	8.04648	7.49971	9.11738	8.22119	2.1576	3.33349	6.07542	3.8555
CDC5L	2.66381	0.215542	0.000332114	22.2726	21.5931	22.0235	21.963	10.369	10.1825	10.7968	10.4494
MCU	2.66351	1	0.164019	8.78108	8.17285	8.72734	8.56043	3.93174	3.73056	4.39576	4.01935
BAG4	2.66095	1	0.0315895	13.0174	12.2816	12.0285	12.4425	5.87029	5.75556	6.03803	5.88796
PSMA1_1	2.65695	1	1	1.2131	0.38441	0.372808	0.656774	0.26446	0.193229	0.22533	0.227673
CHD1	2.65487	1	0.0409355	10.962	11.3777	11.2377	11.1925	5.01444	5.25523	5.63036	5.30001
AL162497.1	2.65267	1	1	0.794771	0.283329	0.146548	0.408216	0	0.32553	0	0.10851
CLIC4	2.65047	2.0119e-12	1.11772e-14	68.6444	71.6867	75.7215	72.0175	33.6029	33.5695	36.7466	34.6397
CCDC83	2.65019	1	1	0.598352	0.533269	0.551653	0.561091	0.208287	0.0612697	0.277855	0.182471
UCHL1-AS1	2.64881	1	1	0.0801996	0.500333	0.591523	0.390685	0.152278	0	0.148968	0.100415
SCYL2	2.64855	0.27423	0.000417052	21.7018	22.1115	22.9348	22.2493	10.1923	10.487	11.2666	10.6486
DIAPH3	2.64761	1	0.409476	6.52686	6.66873	6.63197	6.60919	3.06437	3.07768	3.16518	3.10241
CHCHD3	2.64728	0.00551389	1.18324e-05	31.0168	27.1017	29.0861	29.0682	14.1105	13.6061	14.1211	13.9459
TNKS	2.64616	1	0.0362023	11.6773	11.6272	11.9766	11.7604	5.59354	5.25432	5.92876	5.59221
BUD31	2.64278	2.72678e-08	1.10396e-10	56.17	50.1132	56.186	54.1564	26.5832	24.5546	27.1709	26.1029
CALCA	2.64209	1	1	0.928627	0.94585	1.52884	1.13444	0.451299	0.407524	0.523629	0.460817
RAP1B	2.64177	1	0.00144243	18.1419	20.3001	19.2442	19.2287	9.25398	8.56999	9.82085	9.21494
PNMA6B	2.64103	1	1	0.175452	0.469104	0.161759	0.268772	0	0.0449146	0.0814743	0.0421296
MLLT10	2.64024	1	0.0197298	13.6738	13.0044	13.0154	13.2312	6.22639	6.0399	6.68485	6.31705
NSD1	2.63808	0.0935679	0.000156993	23.9018	25.4493	22.3608	23.904	11.126	12.0004	11.3529	11.4931
MAP3K2	2.63565	1	0.0658167	10.2356	10.199	10.822	10.4188	4.85768	4.96102	5.07486	4.96452
GPATCH8	2.63426	1	0.409476	6.76456	6.77487	6.58117	6.70687	3.17199	3.23758	3.08918	3.16625
GZF1	2.63355	1	0.0315895	12.3941	12.0647	12.3741	12.2776	5.80401	5.76037	6.04765	5.87068
PDS5B	2.63336	0.370088	0.000545852	21.4312	20.1189	21.502	21.0174	9.87553	10.1739	10.2893	10.1129
CTCF	2.63237	0.000285507	7.37743e-07	35.2796	33.4165	35.567	34.7544	16.7674	16.7521	16.8399	16.7865
LINC00431	2.632	1	1	0.309542	0.183915	0.380512	0.291323	0.0653043	0	0.0958276	0.0537106
SCYL3	2.63184	1	0.725581	5.12176	5.02204	5.37498	5.17293	2.40686	2.40682	2.45941	2.42436
GATA6	2.63093	1	1	1.27018	1.35524	1.36897	1.33147	0.549152	0.696114	0.431989	0.559085
TRPV6	2.63093	1	0.00421036	15.7769	17.7608	16.4621	16.6666	8.26493	7.66521	8.09632	8.00882
GUCY1B2	2.63075	1	1	0.295514	0.26337	0.27245	0.277111	0.05501	0.0533997	0.0322887	0.0468995
GPR89B	2.63045	1	1	3.62208	3.72943	3.57972	3.64375	1.60645	1.65777	1.78391	1.68271
CCL8	2.629	1	1	0.391776	0.199521	0.412799	0.334699	0.0531342	0.171929	0	0.0750212
HIST1H4C	2.62878	1	1	0.340124	1.21251	0.627157	0.726597	0.322902	0	0.473827	0.265576
SFMBT1	2.62659	1	0.0658167	10.457	9.88477	10.6038	10.3152	4.93033	4.74909	5.11573	4.93172
ANKRD40	2.62629	0.0203578	3.89996e-05	28.2797	27.1235	27.3206	27.5746	13.1499	13.2195	13.6256	13.3317
TRA2B	2.62617	0.0236941	4.50458e-05	25.9359	27.4866	27.6989	27.0405	12.9632	12.8705	13.3832	13.0723
NBPF10	2.62612	1	0.0658167	9.82219	10.5807	10.2171	10.2067	4.72493	4.94684	4.96764	4.8798
KMT2E	2.62554	1	0.00814941	16.3455	15.6515	16.5296	16.1755	7.51811	8.02016	7.8212	7.78649
AEBP2	2.6248	1	0.010727	14.3211	15.0296	15.3895	14.9134	7.09911	6.93284	7.49056	7.17417
CDK5RAP2	2.62327	1	0.0240608	14.0591	13.4596	13.7042	13.741	6.42326	6.67472	6.72367	6.60722
JADE3	2.62293	1	0.225273	7.89061	8.74755	7.81976	8.15264	3.77165	3.77244	4.11099	3.88503
DYRK2	2.6227	1	1	1.85099	1.66953	1.85046	1.79033	0.795124	0.882983	0.676587	0.784898
FBXL14	2.6206	1	1	0.555471	1.65017	0.483667	0.896437	0.253907	0.537188	0.257942	0.349679
COQ10B	2.61971	0.0274844	5.12769e-05	27.0428	25.2105	26.4621	26.2384	12.6357	12.2128	13.2922	12.7136
ADAMTS9	2.61897	1	1	0.145204	0.264702	0.146041	0.185316	0.00208866	0.0067584	0	0.00294902
ZNF699	2.61872	1	1	2.45447	2.18749	2.20903	2.28366	1.02947	0.857717	1.19405	1.02708
ZEB1	2.61865	1	1	0.181365	0.220415	0.304018	0.235266	0.0260881	0.0253245	0.0306254	0.027346
CLK2	2.61614	0.000826211	1.94402e-06	34.1951	32.587	31.9327	32.9049	16.3539	16.3792	15.231	15.988
TEAD1	2.61536	1	0.633138	5.32449	6.08869	5.6549	5.68936	2.5832	2.98665	2.50888	2.69291
CTIF	2.61473	1	0.633138	5.72447	5.66868	6.0087	5.80062	2.82347	2.59628	2.82414	2.74796
FBXL20	2.61424	1	0.409476	6.42777	6.46157	6.80405	6.56446	3.02719	3.10257	3.2361	3.12195
GABARAPL1	2.61338	1	0.00665782	16.4342	14.7853	16.3625	15.8607	7.72176	7.32586	7.96054	7.66939
WBP5	2.61315	2.51902e-09	1.1097e-11	54.606	60.5461	61.2679	58.8067	28.0195	26.3091	31.6965	28.675
DIRAS3	2.61236	1	1	0.214624	0.255039	0.0659579	0.17854	0	0	0	0
GRPEL2	2.61233	0.00353548	7.80458e-06	30.4566	30.9015	31.2306	30.8629	14.3637	13.2303	17.4433	15.0125
SYDE2	2.61216	1	1	1.36753	1.34554	1.11959	1.27755	0.505468	0.548925	0.558833	0.537742
RBM27	2.61063	1	0.0197298	13.2457	13.8378	13.3058	13.4631	6.44774	6.25272	6.81109	6.50385
BRAFP1	2.60994	1	1	0.365542	0.395592	0.457374	0.406169	0.0991523	0.187153	0.0484987	0.111601
PET117	2.60968	1	1	2.1649	2.97682	3.93484	3.02552	1.42891	1.2034	1.55105	1.39445
RP11-23E19.2	2.6086	1	1	0	0.130226	0.404146	0.178124	0	0	0	0
SEC24B	2.60798	1	0.00585522	16.011	16.2219	16.9682	16.4004	7.68576	7.97589	8.18855	7.95006
CCBE1	2.60691	1	1	0.386304	0.325159	0.534232	0.415232	0.115457	0.153831	0.0797276	0.116338
SNW1	2.6068	0.40309	0.000589708	21.5035	21.8543	22.3402	21.8993	10.3222	9.98434	11.643	10.6498
PEA15	2.606	5.06699e-11	2.65287e-13	69.0414	63.4594	69.6589	67.3866	32.8245	33.9189	32.1423	32.9619
FBXO11	2.60556	1	0.198147	8.8975	9.30726	8.50454	8.9031	4.35832	4.02783	4.45378	4.27998
FRAT2	2.60527	0.00410484	8.96254e-06	30.0043	28.5957	32.0909	30.2303	14.7745	14.5257	14.9293	14.7432
SLC38A2	2.60514	8.53326e-45	2.08128e-46	216.388	233.39	249.892	233.223	111.707	117.18	114.125	114.338
ZNF426	2.60394	1	0.294763	6.92971	6.31269	7.26115	6.83452	3.20445	3.27299	3.3248	3.26741
ZBTB20	2.60157	1	1	0.554103	0.478638	0.330092	0.454278	0.126791	0.130935	0.150426	0.136051
RAB32	2.60123	0.202121	0.000313852	21.9788	22.7408	25.4496	23.3897	11.268	11.045	11.9028	11.4052
PPFIA1	2.60097	1	0.010727	14.7867	14.7588	14.9816	14.8424	7.12676	7.42215	7.06998	7.2063
RP11-663N22.1	2.60078	1	1	0.114944	0.204883	0.211946	0.177258	0	0	0	0
NPR2	2.59965	1	1	0.127821	0.260384	0.235691	0.207965	0.0115571	0	0.0339178	0.0151583
RP13-672B3.2	2.5989	1	1	0.497888	0.998398	0.91806	0.804782	0.196949	0.382368	0.346805	0.308707
RHBDF1	2.59842	1	0.0438526	11.1865	12.1263	12.7866	12.0331	6.19613	6.32908	4.96989	5.8317
SOCS7	2.598	1	0.0808197	10.7859	10.8734	10.34	10.6664	5.0999	5.17306	5.20803	5.16033
F8A3	2.59652	1	1	0.912795	0.850487	0.841555	0.868279	0.249469	0.424854	0.346805	0.340376
FBXL5	2.59616	0.403042	0.000589708	21.4366	21.5807	22.5524	21.8566	10.4711	10.2246	11.3233	10.673
RAB11FIP5	2.59575	1	1	4.77087	4.03988	4.22302	4.34459	2.17618	2.04669	1.93367	2.05218
BRIX1	2.59508	1	0.010727	15.8728	14.5354	14.608	15.0054	7.09555	7.6724	7.14192	7.30329
RP11-327F22.2	2.59364	1	1	0.306851	0.10939	0.113161	0.176467	0	0	0	0
ZNF143	2.59328	1	0.0240608	13.7717	12.6601	14.9257	13.7858	6.42111	6.79483	6.9061	6.70735
AC091132.1	2.59318	1	1	0.0917759	0.327173	0.169226	0.196058	0.029043	0	0	0.009681
AC103563.5	2.59244	1	1	0	0	0.529004	0.176335	0	0	0	0
CHEK1	2.59223	1	0.225273	8.23203	8.33532	7.57962	8.04899	3.95534	3.4865	4.20295	3.8816
GCOM1	2.59135	1	1	0.343884	0.259329	0.182911	0.262041	0.0753398	0.0270868	0.0245675	0.0423314
TATDN2	2.59054	1	0.00446593	17.2766	17.4632	17.9718	17.5705	8.84223	8.33957	8.56381	8.58187
USP27X	2.58954	1	1	2.90467	2.49544	2.84685	2.74899	1.25044	1.12541	1.4339	1.26992
CLIP1	2.58895	1	0.017251	13.9133	13.7704	14.0814	13.9217	6.72914	6.77745	6.8511	6.78589
RAET1E-AS1	2.58639	1	1	0	0.311896	0.215099	0.175665	0	0	0	0
RNF6	2.58534	4.01745e-13	2.37719e-15	77.5504	80.5203	77.0973	78.3894	37.9342	37.9345	40.1291	38.6659
FBXO7	2.58389	1	0.00280152	18.6148	17.9553	18.5438	18.3713	9.02481	8.97092	9.00556	9.00043
ZBTB16	2.58388	1	0.633138	6.09174	5.65618	5.47335	5.74042	2.82155	2.7106	2.72594	2.7527
UQCR11_2	2.58293	1	1	0.625255	1.11449	1.40511	1.04829	0.111299	0.640245	0.544402	0.431982
RP11-711M9.1	2.58275	1	1	2.18685	1.50603	2.38275	2.02521	0.78641	1.22142	0.738547	0.915461
RP4-568F9.3	2.58264	1	1	0.273549	0	0.2522	0.17525	0	0	0	0
ZNF598	2.58252	8.3204e-06	2.55227e-08	43.4774	42.4545	42.8385	42.9235	22.5098	20.9224	20.0361	21.1561
CT45A5	2.58197	1	1	1.62359	2.08005	2.66632	2.12332	1.41294	0.207815	1.27228	0.964345
PBRM1	2.58111	0.000906126	2.12208e-06	33.833	35.0655	33.2954	34.0646	16.0021	16.4238	17.9176	16.7812
CLK3	2.58014	1	0.0274883	13.3211	12.1236	13.4975	12.9807	6.51021	6.44395	6.07619	6.34345
CNST	2.58009	1	0.00154664	19.795	19.3732	20.7223	19.9635	9.54157	9.98226	9.88393	9.80258
UBE2B	2.57849	0.00883375	1.80281e-05	29.1224	27.2352	32.5832	29.6469	14.5365	13.6147	15.6745	14.6086
RP11-426C22.5	2.57682	1	1	0.376069	0.614467	0.346718	0.445751	0.158679	0.128362	0.116423	0.134488
TRIML2	2.57653	1	1	0.231396	0.226849	0.128002	0.195415	0.00732264	0.0236943	0	0.010339
EAF1	2.57638	1	0.0209368	13.0016	14.739	14.9281	14.2229	6.68593	6.54877	7.67266	6.96912
CLIC2	2.57564	1	1	1.44133	1.30671	1.32884	1.35896	0.589808	0.458034	0.715467	0.58777
ZNF385B	2.57484	1	0.409476	7.16389	6.24252	6.93563	6.78068	3.33118	3.19828	3.30816	3.27921
LIN9	2.57475	1	0.633138	6.00576	5.55075	5.52239	5.69297	2.73016	2.68441	2.80364	2.7394
LPL	2.57437	1	0.0808197	10.7426	10.6937	10.4833	10.6398	5.13755	5.88762	4.5622	5.19579
WDR47	2.57436	1	0.310745	8.33963	7.93171	7.53096	7.9341	3.73219	3.96707	3.8582	3.85249
AP003419.16	2.57376	1	1	0.450483	0.267656	0.276883	0.331674	0.0950385	0	0.13946	0.0781661
BACH2	2.57353	1	1	0.173086	0.199251	0.159577	0.177305	0.00456449	0	0	0.0015215
EIF5	2.57116	2.5713e-08	1.04951e-10	54.7428	54.5495	56.805	55.3657	26.8455	26.6213	28.8387	27.4352
MBD6	2.57085	0.20152	0.000313406	23.8752	21.7907	24.7201	23.462	12.0571	12.2622	10.4135	11.5776
DIAPH2	2.56922	1	0.845469	5.48347	5.63128	5.37573	5.49683	2.62864	2.54261	2.77284	2.64803
DLX5	2.56403	1	1	0.856591	0.663842	0.721065	0.747166	0.318216	0.228816	0.311301	0.286111
SETX	2.56402	1	0.00585522	15.8999	17.6677	15.1145	16.2274	7.74333	7.91729	8.34713	8.00259
KAT6B	2.56287	1	0.259607	8.0688	7.4587	7.44877	7.65876	3.68345	3.81293	3.70286	3.73308
TTBK2	2.56274	1	0.845469	5.48625	5.74855	5.31517	5.51666	2.60519	2.68164	2.7081	2.66497
TAF4	2.56183	1	0.971051	4.99717	4.82752	4.48682	4.7705	2.29831	2.16707	2.41577	2.29372
AKAP17A	2.56031	1	0.00339235	18.2717	19.4022	18.8895	18.8545	9.68449	9.55883	8.73411	9.32581
PGM2L1	2.55855	1	1	0.920011	0.975065	1.17679	1.02396	0.419665	0.432842	0.423374	0.425294
AC011298.2	2.55853	1	1	1.43311	1.11064	1.37871	1.30749	0.63098	0.510425	0.559398	0.566934
MACC1	2.55845	1	1	0.128345	0.203351	0.203788	0.178495	0.00225642	0	0.00662215	0.00295952
AC115115.2	2.55602	1	1	0.332904	0.44504	0.153461	0.310468	0.0526747	0	0.15459	0.0690881
BRPF3	2.55592	1	0.00392271	19.0996	17.3737	18.1104	18.1946	9.07131	8.82325	9.14158	9.01205
SFMBT2	2.55461	1	1	0.439547	0.442284	0.437923	0.439918	0.121149	0.116151	0.164606	0.133969
NSFP1	2.55448	1	1	0.71967	0.598631	0.221168	0.513156	0.10628	0.0491282	0.356471	0.170626
RPL9	2.55433	4.67608e-08	1.84825e-10	52.7098	56.9353	56.2627	55.3026	29.7833	25.4788	27.4935	27.5852
FBXO30	2.55429	1	0.845469	5.29572	6.00435	5.22187	5.50731	2.57577	2.63914	2.79384	2.66958
RBMS2	2.554	1	1	3.10375	2.44901	3.20781	2.92019	1.35756	1.33604	1.4321	1.37523
FAM9A	2.55119	1	1	0.221936	0.276914	0.245538	0.248129	0.0280932	0.0454513	0.0412239	0.0382561
CHMP4C	2.54964	0.215152	0.000332024	24.9624	23.7978	24.1301	24.2968	12.0049	12.1221	12.1538	12.0936
FOXO3	2.54904	0.0508321	9.01278e-05	26.6178	26.4517	25.7877	26.2857	13.1846	12.5984	13.498	13.0937
RP11-302B13.5	2.54878	1	0.481887	7.06508	5.4258	8.66181	7.05089	2.06929	3.4633	4.81648	3.44969
USP6NL	2.54824	1	1	3.27484	3.91514	3.37204	3.52067	1.64494	1.61307	1.78149	1.67983
DDX58	2.54797	1	1	2.01259	2.25112	2.51553	2.25975	1.0216	0.954348	1.16666	1.04753
RP11-322E11.6	2.54775	1	1	0.930668	0.414719	0.572022	0.639136	0.0981717	0.31766	0.288115	0.234649
RP11-164P12.4	2.54748	1	1	2.08941	4.75881	2.56845	3.13889	1.24894	2.1395	1.07806	1.48884
MELK	2.54631	1	0.00705345	18.272	16.2235	15.2456	16.5804	8.16747	8.39614	8.14553	8.23638
GTF2IRD1	2.54592	1	0.0702212	11.2195	9.81527	12.5268	11.1872	5.60586	5.63861	5.34617	5.53021
LIFR	2.5451	1	0.172321	9.0599	9.67025	9.86652	9.53223	4.53684	4.72079	4.84524	4.70095
PPM1E	2.54465	1	0.633138	5.64511	5.38894	6.01025	5.68143	2.60863	2.73301	2.96142	2.76769
FOXD1	2.54344	1	1	1.37328	0.719943	1.61365	1.23562	0.741344	0.413588	0.450145	0.535026
ULK1	2.54323	1	0.0315895	12.3099	12.0953	12.7347	12.38	6.60217	6.31677	5.48802	6.13565
ZNF140	2.5426	1	0.26854	8.40499	8.82506	8.60867	8.61291	4.22244	4.66633	3.84202	4.2436
GNL2	2.5415	0.0435264	7.88522e-05	27.8494	24.9078	27.7485	26.8353	13.2994	13.0321	13.8964	13.4093
ATXN7	2.53923	1	0.481887	7.30225	7.15261	6.72525	7.06004	3.46017	3.65593	3.28731	3.4678
PLEKHM1	2.53879	1	0.971051	5.1554	4.8683	4.82009	4.94793	2.47787	2.52366	2.21389	2.40514
JAK2	2.53835	1	0.81882	4.30339	4.61274	4.26778	4.39463	2.09428	2.07228	2.21439	2.12698
WDR48	2.53736	1	0.550228	6.13209	5.99479	6.65374	6.26021	3.01231	2.78212	3.40829	3.06757
RNF185	2.53662	8.67022e-05	2.3754e-07	39.8843	39.7977	39.5275	39.7365	19.6905	18.9527	21.1641	19.9358
ARF6	2.5358	5.54785e-10	2.66724e-12	67.8115	62.1044	64.492	64.8026	32.5487	31.2262	33.9531	32.576
DNAJC2	2.53304	1	0.198147	8.10695	8.87333	9.05037	8.67688	4.13064	3.96349	4.78314	4.29243
CCSAP	2.53223	1	0.3558	7.45573	7.36855	6.87384	7.23271	3.4124	3.51116	3.77123	3.56493
RAB9A	2.53168	0.0866174	0.000146313	26.7557	23.9072	25.8802	25.5144	12.6841	12.6176	13.0835	12.7951
RRAS2	2.53166	1	0.144898	8.38684	9.50652	9.38383	9.0924	4.65105	4.02297	4.83986	4.50463
LRRC37B	2.53081	1	0.971051	4.39342	4.88692	5.10719	4.79584	2.24727	2.72686	2.03494	2.33636
DDIT4L	2.52969	1	1	0.565737	0.210084	0.49985	0.425224	0.201409	0.120687	0.0656774	0.129258
PELI1	2.52959	1	1	2.97701	2.74469	2.68157	2.80109	1.32651	1.12124	1.54133	1.32969
FBXO5	2.52939	1	0.845469	5.40901	5.24844	6.1272	5.59489	2.67565	2.51415	3.0347	2.7415
AC010132.11	2.52923	1	1	0.541328	0.542753	0.561464	0.548515	0.12848	0.0692882	0.377063	0.19161
SRCAP	2.52641	0.00555005	1.18845e-05	33.9478	28.8489	32.2121	31.6696	15.9804	16.8677	14.9595	15.9359
LYPD6B	2.52455	1	1	0.692468	0.450351	0.741952	0.628257	0.219136	0.287461	0.191198	0.232598
C19orf47	2.52376	1	1	5.71844	5.07063	5.08527	5.29145	2.69841	2.62387	2.4605	2.59426
TCP1	2.52307	1.08598e-15	7.70202e-18	93.2131	88.9826	99.4824	93.8927	47.3641	46.8882	48.1788	47.477
PSTPIP2	2.52303	1	1	0.75372	0.778605	0.726482	0.752936	0.276465	0.24557	0.365912	0.295982
EEF1GP1	2.5202	1	1	2.22756	2.95369	2.85516	2.6788	0.601764	1.5021	1.7156	1.27315
LONRF2	2.51802	1	1	0.947222	0.984138	1.07411	1.00182	0.415167	0.435691	0.418689	0.423182
GPATCH3	2.51784	1	0.172321	8.88143	8.56558	10.674	9.37367	5.00885	4.38478	4.62505	4.67289
XPO1	2.51726	0.0110092	2.20184e-05	30.2123	30.6813	28.8213	29.905	14.9784	15.1843	15.1325	15.0984
C2orf70	2.51546	1	1	0.365969	0.326162	0.415269	0.369133	0.115813	0.086479	0.104581	0.102291
CORO7-PAM16	2.51536	1	1	0.721481	1.13762	0.921008	0.926704	0.181483	0.511462	0.463891	0.385612
UIMC1	2.51508	1	0.0182135	14.9239	14.3377	15.6902	14.9839	7.57204	7.04505	7.97036	7.52915
KHDRBS3	2.51428	1	1	1.16742	1.15685	1.24189	1.18872	0.52186	0.451411	0.583811	0.519027
GCC1	2.51412	1	0.00162336	22.1195	20.0288	20.5627	20.9037	10.5736	10.4047	10.6461	10.5415
REXO1	2.51352	1	0.198147	9.39012	9.1086	8.29341	8.93071	4.65113	4.71008	4.00658	4.45593
UBE2C	2.5111	1	0.00255598	20.2996	18.5899	21.2133	20.0343	10.4933	9.77661	10.0656	10.1118
FAM13B	2.50967	1	0.00446593	17.4366	16.6117	18.5893	17.5459	8.60491	8.38593	9.5604	8.85042
ZZEF1	2.50927	1	0.0528125	12.5745	12.6329	12.4373	12.5483	6.29877	6.48579	6.13436	6.30631
SMAD9	2.50724	1	0.481887	7.14019	6.44048	7.09455	6.89174	3.29372	3.24529	3.74516	3.42806
CCT6P1	2.50719	1	0.41941	7.09054	7.82564	7.9434	7.61986	3.77018	3.79912	3.82862	3.79931
RP11-38J22.1	2.50672	1	1	0.260427	0	0.240101	0.166843	0	0	0	0
ERI1	2.50533	1	0.466837	6.08125	5.94205	5.91245	5.97858	2.90416	3.02294	2.9677	2.96493
C22orf23	2.50279	1	0.633138	5.36653	4.78281	6.83422	5.66119	2.74899	3.12316	2.54583	2.80599
FOXJ3	2.50177	0.00805617	1.66107e-05	31.6377	30.7058	31.6134	31.319	15.4748	15.5061	16.7645	15.9151
CSNK1D	2.50146	1	0.00339235	19.0075	17.2196	20.2746	18.8339	9.83193	9.51856	9.26349	9.53799
HSP90AA4P	2.49993	1	1	0.168707	0.451069	0.414773	0.344849	0.106776	0.115168	0.0522279	0.0913906
UHRF1BP1	2.49926	0.252225	0.000384489	23.8239	23.3667	23.5972	23.596	11.6775	12.003	12.2649	11.9818
RP11-57H14.3	2.49894	1	1	0.22405	0.19968	0.61969	0.347807	0.0709018	0	0.208083	0.0929948
RP11-123B3.2	2.49803	1	1	0	0.144596	0.747902	0.297499	0.0513427	0	0.150681	0.0673411
RP11-973D8.4	2.49801	1	1	0.249825	0.333977	0.92131	0.501704	0.0395293	0.127907	0.348032	0.171823
NIP7	2.49661	1	0.971051	4.26817	4.64923	5.92245	4.94662	2.53765	2.58256	2.22224	2.44748
HMGN2	2.49596	0.00587779	1.24004e-05	35.4144	32.3395	29.9533	32.5691	17.278	15.1794	17.3205	16.5926
WHSC1L1	2.49508	1	0.41941	7.42682	8.0459	7.65349	7.70874	3.64913	3.93748	4.00531	3.86397
NOTCH1	2.49455	1	0.111424	10.4863	10.1097	10.5636	10.3865	5.40493	5.37618	4.92922	5.23678
RBM15B	2.49452	0.0197835	3.79888e-05	30.4651	28.6095	30.8183	29.9643	15.6609	15.0667	15.0756	15.2677
AVEN	2.49158	1	0.0723754	12.8426	12.6981	10.9765	12.1724	6.02822	6.39536	6.05431	6.1593
RPP21	2.49119	1	0.26854	8.61322	8.53798	8.30563	8.48561	4.64482	4.81484	3.34669	4.26878
AL133168.3	2.49089	1	1	0	0.495268	0	0.165089	0	0	0	0
PUM2	2.4878	0.000382742	9.61662e-07	38.1178	39.8507	37.2018	38.3901	19.2305	18.9152	20.7687	19.6381
CCDC50	2.48773	1	0.0250514	14.1657	14.1287	15.3865	14.5603	7.34679	7.08383	7.75697	7.39586
ARNTL	2.48722	1	0.633138	5.63181	5.5137	5.95471	5.70007	2.71308	2.78694	3.03328	2.84444
MED15	2.48663	1	0.259607	7.90523	6.86348	7.58305	7.45059	3.86659	3.94985	3.4182	3.74488
GMEB1	2.48568	1	0.550228	6.8729	5.38523	7.2633	6.50714	3.20194	3.44611	3.13574	3.26126
RP11-77H9.5	2.48546	1	1	0.51767	0.153787	0.477268	0.382908	0	0.176693	0.160259	0.112318
NKRF	2.48395	1	0.149245	9.81784	9.67678	10.2866	9.92709	5.17075	5.05368	4.84556	5.02333
CCDC101	2.48269	1	0.0209368	14.1218	13.2668	14.9802	14.1229	7.63396	6.70279	7.22118	7.18597
ZNF267	2.48177	1	1	4.59571	4.41874	4.13155	4.382	2.22073	2.01123	2.28464	2.1722
GPNMB	2.48175	3.04695e-14	1.96578e-16	86.7384	86.1324	93.5482	88.8063	45.2868	46.1804	45.4839	45.6504
HERC1	2.4815	1	0.127702	9.6264	9.80758	9.5848	9.67292	4.72534	4.92435	5.04289	4.89753
ZFAND5	2.48097	1.48751e-05	4.42711e-08	43.7439	46.2684	46.7123	45.5749	23.2224	22.8004	24.1588	23.3938
MDM4	2.4806	1	0.061046	11.5859	12.0273	11.9619	11.8584	5.92436	6.23336	5.91843	6.02538
NCOR1P1	2.47924	1	1	0.521495	0.154924	0.160265	0.278894	0	0.177999	0	0.059333
CTNNAL1	2.47891	0.768114	0.0010479	23.1192	22.5946	22.7289	22.8142	11.4918	12.5874	10.9558	11.6783
NCOA6	2.47756	1	0.00409048	19.5928	18.304	19.2564	19.0511	9.6175	9.9386	9.6741	9.7434
NEK7	2.47688	0.312859	0.000468432	23.3794	25.6069	22.7766	23.9209	12.0812	11.8975	12.7985	12.259
PIAS1	2.47664	1	0.131549	10.7798	9.99656	11.2617	10.6793	5.34161	4.98397	5.95478	5.42679
MED13	2.47659	1	0.00185079	19.86	20.01	20.983	20.2843	9.97306	10.984	10.1942	10.3838
ZNF574	2.47653	1	1	4.20489	3.30267	4.11378	3.87378	2.05822	1.87406	1.81214	1.91481
GSPT1	2.47627	5.87228e-07	2.08978e-09	53.6843	47.2017	56.5547	52.4802	26.5596	27.6344	26.8136	27.0025
TXNDC9	2.47556	1	0.481887	7.3934	6.79024	6.81637	7	3.37866	3.6955	3.51472	3.52963
RYBP	2.47555	1	0.0113718	15.8495	15.7415	15.6605	15.7505	7.91741	7.83092	8.39394	8.04742
PRR15	2.47429	1	1	1.45994	1.74543	1.54297	1.58278	0.709912	0.729239	0.760625	0.733259
STK40	2.47384	0.0197922	3.79888e-05	31.2098	27.7363	30.7877	29.9113	15.8336	15.4878	14.786	15.3691
AC005606.15	2.47343	1	1	0.280062	0.374399	0.258204	0.304222	0.0886272	0	0.130052	0.072893
AC018638.1	2.47136	1	1	2.29514	1.27844	2.90952	2.16103	1.18026	0.587542	1.33224	1.03334
ZNF142	2.47	1	0.172321	9.75444	9.27901	8.96519	9.33288	4.85259	4.98897	4.39352	4.74503
USP25	2.46964	1	0.0723754	11.6542	12.794	12.2605	12.2362	5.99806	6.24432	6.50258	6.24832
RP11-144G6.12	2.4695	1	1	2.17156	3.48364	2.08216	2.57912	1.26445	1.15628	1.33109	1.25061
USP15	2.469	1	0.0289145	13.283	14.4544	13.6741	13.8039	6.98061	6.99797	7.20577	7.06145
CTB-25B13.6	2.46648	1	1	0.1713	0	0.315862	0.162387	0	0	0	0
ZIC2	2.46629	1	0.41941	7.20509	7.46938	7.78602	7.48683	3.80917	3.76554	3.81243	3.79571
IST1	2.46626	0.039363	7.19616e-05	28.773	26.0241	30.5239	28.4404	14.5448	14.4355	14.9833	14.6545
SERTAD4-AS1	2.46604	1	1	0.210883	0.250594	0.194425	0.218634	0.0222451	0	0.0652849	0.0291767
BTG2	2.46552	1	0.198147	9.70191	8.9204	8.07148	8.89793	4.47977	4.08914	5.0164	4.52844
GGA3	2.4655	1	0.0528125	12.4194	12.3975	11.9804	12.2658	6.33686	6.51128	5.97492	6.27435
RP11-989E6.2	2.46381	1	1	0.591416	1.75696	0.908764	1.08571	0.686242	0.201865	0.549269	0.479125
RP11-343C2.12	2.46174	1	1	0.2387	0.567297	0.586854	0.464284	0.226614	0.244423	0	0.157012
RP13-996F3.3	2.46157	1	0.735489	8.71255	4.07745	5.02494	5.93831	3.37403	1.67022	3.95345	2.99923
EOMES	2.46104	1	1	2.64177	2.86998	2.93337	2.81504	1.35469	1.38217	1.39688	1.37791
RP11-345J4.8	2.45958	1	0.725581	4.79406	4.97515	5.25049	5.00656	2.73385	2.17445	2.64455	2.51762
CTTNBP2NL	2.45831	1	0.550228	6.06241	6.17607	6.4505	6.22966	3.06777	3.00627	3.39062	3.15488
CPEB2	2.45815	1	1	0.413011	0.385615	0.480504	0.426376	0.146259	0.120832	0.146125	0.137739
TET3	2.45777	1	0.127702	9.77903	9.51266	9.66997	9.65389	4.92017	5.09835	4.79032	4.93628
KCMF1	2.45769	1	0.0961021	10.7263	10.3332	11.5469	10.8688	5.53306	5.57789	5.59379	5.56825
MTRNR2L9	2.45721	1	1	0.535678	0.238706	0.864274	0.54622	0.339037	0.13713	0.124376	0.200181
RP5-874C20.3	2.45629	1	1	3.74227	4.09627	3.79753	3.87869	1.8519	1.8517	2.09934	1.93431
RALGAPB	2.45482	1	0.0118531	15.8996	17.2145	16.6071	16.5737	8.48673	8.58693	8.5619	8.54519
CDC20	2.45479	3.07005e-05	8.84739e-08	49.6592	41.9739	42.7504	44.7945	24.5258	24.5738	20.6158	23.2385
ZNF503	2.45461	1	1	0.801277	0.263097	0.330489	0.464955	0.100093	0.237509	0.137085	0.158229
KIAA0430	2.45407	1	0.0961021	10.3758	11.0955	10.8426	10.7713	5.34841	5.25724	5.97208	5.52591
SLC22A23	2.45293	1	0.41941	7.424	7.47889	7.92686	7.60992	3.91812	4.41825	3.3075	3.88129
CYP7A1	2.45258	1	1	0.167468	0.170574	0.220568	0.186203	0.0151417	0.0244975	0	0.0132131
EMX2	2.45204	1	1	0.129854	0.192883	0.159626	0.160788	0	0	0	0
SERTAD2	2.45182	1	1	2.75598	2.83717	2.86239	2.81851	1.37763	1.23249	1.54619	1.38544
CIR1	2.45121	1	0.41941	7.14773	7.85993	7.98897	7.66554	3.77918	3.67081	4.2894	3.91313
KDM6A	2.45039	2.59944e-10	1.28685e-12	70.9179	69.1011	73.5487	71.1893	36.2891	37.3179	37.5361	37.0477
ABHD17AP2	2.44997	1	1	0.302575	0.404496	0.20922	0.30543	0.0718137	0.154915	0	0.0755761
PPP2R2D	2.44957	1	0.0961021	11.2778	10.2054	11.6108	11.0313	5.66205	5.88637	5.46753	5.67199
KCNMB3P1	2.44908	1	1	0.368221	0	0.113161	0.160461	0	0	0	0
RP11-115C10.1	2.44826	1	1	0.290435	0.517688	0.133884	0.314002	0.0919097	0.148699	0	0.0802028
LPP	2.44506	1	0.0977704	11.6686	11.3872	12.7352	11.9303	5.85114	6.38738	6.21938	6.15263
CTB-59C6.3	2.44471	1	1	0.519894	0.115836	0.838807	0.491513	0	0.399269	0.120711	0.173327
KPNA1	2.44447	1	0.0085516	16.7441	16.7016	17.185	16.8769	8.41194	9.44071	8.36874	8.74046
HCCS	2.44279	1	0.111424	11.0624	9.21262	10.4219	10.2323	5.58591	5.19955	5.02473	5.27006
CEP120	2.44148	1	0.481887	6.83967	7.5807	6.33809	6.91949	3.55088	3.2453	3.82	3.53873
USP47	2.44014	1	0.0161842	16.2619	17.1425	15.8033	16.4025	8.33274	8.61408	8.57656	8.50779
UBN1	2.43993	1	0.00539822	18.0999	17.7274	17.3417	17.723	9.22249	9.52469	8.85343	9.2002
AKAP10	2.43958	1	0.0182135	14.3684	15.1409	14.7368	14.7487	7.45851	7.75148	7.72005	7.64334
SRSF1	2.43906	1.00734e-09	4.7072e-12	64.6802	67.4187	71.9249	68.008	36.5169	33.6023	36.5409	35.5534
NPEPPS	2.43881	0.113309	0.000186671	25.7748	25.4186	28.8379	26.6771	13.968	13.03	14.6929	13.897
RP11-638I2.8	2.43799	1	1	0.366627	0.163374	0.169006	0.233002	0.116021	0	0	0.0386737
CHTOP	2.4373	0.0667394	0.000115867	27.3008	25.9043	29.6304	27.6118	14.5224	14.6668	13.9984	14.3958
SOCS1	2.4366	1	1	0.0576128	0.154038	0.265582	0.159078	0	0	0	0
BGLAP	2.43596	1	1	0.118615	0.158569	0.492107	0.25643	0.0375362	0.0607291	0.0550807	0.0511153
ISY1	2.43508	1	1	1.77213	3.43476	3.39455	2.86715	1.24683	1.69129	1.32626	1.42146
DDX3Y	2.43468	1	1	1.24227	1.78678	1.81436	1.61447	0.747323	0.768269	0.776774	0.764122
AC015815.5	2.43441	1	1	0	0.476508	0	0.158836	0	0	0	0
AP001579.1	2.43441	1	1	0	0.476508	0	0.158836	0	0	0	0
GAGE12B	2.43319	1	1	4.22247	2.15039	2.78066	3.05118	1.52711	2.47069	0.560223	1.51934
PCP4	2.43312	1	1	0.957174	0.796191	0.764808	0.839391	0.34329	0.196024	0.533377	0.357564
SVILP1	2.43274	1	1	0.49492	0.330815	0.38785	0.404528	0.125296	0.101357	0.160877	0.129177
NLRP10	2.43229	1	1	0.167307	0.17396	0.205666	0.182311	0.0088242	0.028553	0	0.0124591
ZCCHC8	2.43149	1	0.111424	10.0601	9.51762	11.0796	10.2191	5.14847	5.49092	5.22542	5.28827
RP11-640I15.1	2.4302	1	1	0.2472	0	0.227907	0.158369	0	0	0	0
RP13-392I16.1	2.4301	1	1	0.199366	0	0.27571	0.158359	0	0	0	0
RP11-116O18.3	2.42881	1	1	0.0965467	0.258136	0.178023	0.177569	0.0305527	0	0	0.0101842
RP11-574K11.28	2.42862	1	1	0.479604	0.394558	0.20408	0.359414	0.105074	0.0755542	0.137054	0.105894
IGFBP3	2.42748	1	1	1.83313	1.71825	2.01059	1.85399	0.870158	0.825268	0.983338	0.892921
SMIM13	2.42739	1	0.00738635	16.5068	18.5503	17.3708	17.4759	8.93648	8.38958	10.0291	9.1184
IER3IP1_2	2.42691	1	1	1.52493	1.444	1.27411	1.41435	0.422251	0.14639	1.41626	0.661632
MDM2	2.42586	0.012248	2.43984e-05	31.41	33.3286	30.4114	31.7166	16.2303	16.2528	17.3983	16.6271
YAF2	2.42549	1	1	2.30268	2.21489	2.21358	2.24371	1.08193	1.10705	1.10841	1.09913
TRIM23	2.42484	1	0.0624799	12.6998	12.941	12.778	12.8062	6.61148	6.58482	6.80414	6.66681
AC013718.1	2.42422	1	1	0	0.154164	0.318958	0.157708	0	0	0	0
SARS	2.42385	1.21358e-21	1.17824e-23	129.027	128.159	139.227	132.138	69.4824	62.3016	76.9944	69.5928
AL391357.1	2.42266	1	1	0.608411	1.08447	0.747902	0.813593	0	1.03833	0	0.346109
CD300LB	2.42197	1	1	0.259469	0.069374	0.143531	0.157458	0	0	0	0
NUTM2A-AS1	2.4215	1	1	2.10151	2.44215	2.05146	2.19837	1.09209	0.991557	1.14808	1.07724
ANKMY2	2.41967	1	0.735489	6.50364	5.97254	6.13285	6.20301	3.13804	3.08923	3.35309	3.19345
TCF12	2.41891	1	0.0188353	15.7798	15.1754	15.8915	15.6155	7.92545	7.84187	8.73624	8.16785
SMG1	2.41668	1	0.0250514	13.9042	15.0796	14.7561	14.58	7.28267	7.97244	7.62846	7.62786
GAPVD1	2.41651	1	0.0841216	11.456	11.5122	11.5556	11.5079	5.86185	5.93166	6.21727	6.0036
MAPK6	2.41432	4.37796e-12	2.40547e-14	82.3761	86.3984	79.4708	82.7484	42.2744	39.6439	49.2495	43.7226
MYO10	2.4137	1	0.362868	8.35227	8.24367	8.28087	8.29227	4.26884	4.23853	4.4166	4.30799
QKI	2.41325	1	0.41941	7.70042	7.78995	7.50779	7.66605	3.86037	3.84057	4.2306	3.97718
USP43	2.41242	1	0.201399	10.0405	9.39514	10.04	9.8252	5.20893	5.34735	4.81119	5.12249
CCDC43	2.41223	1	0.150293	10.9262	12.007	10.1419	11.025	5.69499	5.29034	6.29058	5.75864
ZNF85	2.41114	1	1	2.07131	1.77864	1.82602	1.89199	0.918624	0.92889	0.912702	0.920072
AL021546.6	2.41069	1	0.00557869	19.9453	14.0155	22.6322	18.8643	11.2075	10.4736	8.07451	9.91852
C16orf87	2.41035	1	1	2.13348	2.13804	2.36911	2.21355	1.11025	1.00008	1.16245	1.09092
ZNF273	2.40994	1	1	2.87132	2.36998	2.33888	2.52673	1.20292	1.22785	1.34092	1.25723
WDHD1	2.40774	1	0.845469	5.53773	5.70377	4.70809	5.31653	2.72486	2.77299	2.72039	2.73942
RP11-79P5.2	2.40753	1	1	4.1613	4.30206	3.06922	3.84419	1.26419	1.36354	3.24638	1.95804
PIGA	2.40654	1	0.149245	9.38245	10.6287	10.005	10.0054	5.08568	4.74582	5.8617	5.23107
TOR1AIP1	2.40448	1	0.0977704	12.7719	11.0621	11.6939	11.8426	6.12996	6.27597	6.23079	6.21224
MAP3K5	2.40431	1	1	4.44424	4.09128	4.3182	4.28458	2.13066	2.31627	2.13791	2.19495
TRIM35	2.40361	1	0.114311	11.5394	10.962	10.8827	11.128	6.06352	5.95882	5.48136	5.83457
MNS1	2.40256	1	1	3.88955	3.96887	2.88438	3.58093	1.95334	1.4719	2.04177	1.82234
MSANTD3-TMEFF1	2.40201	1	1	0.818664	0.972822	0.597526	0.796338	0.367017	0.244501	0.411841	0.34112
RABGGTB	2.40089	0.0693593	0.000119792	28.0823	27.8984	29.6741	28.5516	15.0404	14.6099	15.6996	15.1166
AC004878.8	2.39907	1	1	0	0	0.464768	0.154923	0	0	0	0
LRRC37A2	2.39867	1	1	0.846155	0.828599	0.385243	0.686666	0.287606	0.310207	0.252249	0.283354
C17orf103	2.39864	1	1	2.00418	1.8117	2.11172	1.97587	1.04648	0.747596	1.11681	0.970296
TTLL5	2.3984	1	1	4.14643	4.14708	4.31659	4.20337	2.14866	2.03446	2.28916	2.15743
TLK2	2.39828	1	0.201399	9.64831	9.27562	10.2234	9.71578	5.09937	4.81403	5.37229	5.09523
ZNF700	2.39802	1	0.971051	4.69937	5.04102	4.3326	4.691	2.69166	1.48063	3.0808	2.4177
ARAP1-AS1	2.39647	1	1	0.363792	0.162111	0.503099	0.343001	0.115124	0.186257	0	0.10046
RCOR1	2.39643	1	0.0188353	15.772	16.3789	15.181	15.7773	8.16371	8.26149	8.57108	8.33209
TBX3	2.39518	8.3895e-17	6.35568e-19	103.325	106.262	118.478	109.355	58.4589	59.6967	56.656	58.2705
NRDE2	2.39406	1	1	5.02996	5.40169	5.26147	5.23104	2.65623	2.60193	2.87254	2.71023
AL357673.1	2.39211	1	1	0.132412	0.165213	0.292987	0.196871	0.016761	0.0271173	0.0245951	0.0228245
TLR4	2.39076	1	1	0.22827	0.227375	0.247593	0.234413	0.033994	0.0824973	0.0124707	0.0429873
MDC1-AS1	2.38896	1	1	0.286893	0.596603	0.881673	0.58839	0.0302629	0.489618	0.177632	0.232504
KDM5A	2.38879	1	0.481887	7.22042	7.0489	6.99593	7.08841	3.55948	3.65193	3.91943	3.71028
ZNF254	2.38809	1	0.232103	9.24022	9.12433	8.85869	9.07441	4.60962	4.80946	4.90384	4.7743
ZBTB6	2.38742	1	0.149245	9.1958	10.4168	10.1579	9.92349	5.14021	4.96334	5.58722	5.23025
SNHG7	2.38712	1	0.3558	7.65043	6.26819	7.5625	7.16038	4.1327	3.90861	3.21319	3.7515
FAM53C	2.38696	0.0424104	7.73913e-05	31.2279	29.3035	30.7661	30.4325	16.219	16.7418	15.6775	16.2128
ZFP41_1	2.38677	1	1	0.612813	0.191155	0.772147	0.525372	0.232714	0.146418	0.218171	0.199101
RP13-608F4.8	2.3866	1	1	0.988958	1.68265	0.828885	1.16683	0.82508	0.552364	0.250494	0.542646
C7orf60	2.38552	1	0.313217	8.98825	7.94978	9.19876	8.71226	4.42579	4.6106	4.72033	4.58557
MAST2	2.38526	1	0.150293	11.567	10.1491	11.4077	11.0413	5.84082	6.1194	5.54192	5.83405
RNF144B	2.38519	1	0.149245	10.471	9.667	9.80911	9.98237	5.19187	4.8435	5.76507	5.26681
SESN2	2.38376	3.30592e-05	9.49977e-08	48.522	45.7034	45.8845	46.7033	25.374	24.445	25.0567	24.9586
ATP8B1	2.38361	1	0.0397147	12.5194	13.9282	14.1443	13.5306	7.06081	7.23545	7.22268	7.17298
PTPRK	2.3836	1	1	3.47974	3.21225	3.54548	3.41249	1.72198	1.86528	1.65564	1.74763
FAF1	2.38327	1	0.0102139	16.7622	16.6002	18.0997	17.154	9.1789	8.99398	9.17869	9.11719
C1orf174	2.38321	1	0.26854	9.07125	8.04156	8.51156	8.54146	4.57573	4.842	4.07796	4.49856
NDUFA7_2	2.38302	0.78477	0.00106917	20.3154	25.0131	22.4109	22.5798	5.42558	15.3914	15.2686	12.0285
AK2	2.38148	1	0.0464081	15.2999	12.872	13.4646	13.8788	7.81279	6.28193	8.00439	7.36637
CTC-250I14.1	2.38079	1	1	1.13147	0.630251	0.91277	0.891498	0.492334	0.434475	0.26271	0.396506
ZNF518B	2.38038	1	0.55115	7.04138	7.4233	7.08851	7.1844	3.7377	3.71776	3.87085	3.77544
CD27	2.38026	1	1	0.100107	0.312265	0.0461472	0.15284	0	0	0	0
BBS5	2.38019	1	1	2.81377	2.91995	3.09168	2.9418	1.54911	1.49982	1.44385	1.49759
ZNF787	2.37894	1	0.201399	9.54711	8.67986	10.573	9.6	5.313	5.3109	4.60285	5.07559
VEZF1	2.37843	1	0.0217268	14.6152	15.0748	15.8595	15.1832	8.06318	7.79919	8.36843	8.07694
ZNF451	2.37668	1	0.481887	6.57777	7.42558	6.71841	6.90725	3.57813	3.6979	3.62148	3.63251
FAM175B	2.37582	1	0.0624799	12.8791	12.214	13.1353	12.7428	6.76292	6.78717	6.76929	6.77313
NFKB1	2.37581	1	0.149245	10.1064	9.79122	10.316	10.0712	5.26851	5.31295	5.42638	5.33595
RP11-724O16.1	2.3748	1	1	1.20362	1.04019	0.907918	1.05057	0.277012	0.597562	0.575857	0.483477
TLR2	2.37441	1	1	0.201645	0.209664	0.201399	0.204236	0.0372234	0	0.0468186	0.028014
MAGI1	2.37389	1	0.481887	6.90789	6.93958	6.67602	6.84117	3.58012	3.7291	3.49481	3.60135
AL645728.2	2.37367	1	1	0.194423	0.202155	0.0597498	0.152109	0	0	0	0
GRB7	2.3733	1	1	3.00197	2.7279	3.07519	2.93502	1.67024	1.38628	1.43957	1.4987
ZNF513	2.37298	1	0.149245	10.0567	9.38832	10.1522	9.86572	5.4395	5.37806	4.87785	5.2318
RPS3A	2.37207	1.04324e-09	4.8523e-12	67.5006	69.2669	80.7715	72.513	40.8233	31.1482	44.9947	38.9887
SNHG17	2.37203	1	0.0977704	12.5101	11.0592	11.7824	11.7839	6.35982	6.33593	6.10678	6.26751
MYRIP	2.37093	1	0.149245	10.132	9.58696	10.3164	10.0118	5.34389	5.13208	5.46961	5.3152
RP11-98D18.2	2.37048	1	1	0	0.148347	0.306922	0.151756	0	0	0	0
GOLGA8B	2.36878	1	1	0.86792	1.06664	1.12868	1.02108	0.462582	0.215166	0.729704	0.469151
AC020922.1	2.36818	1	1	0.158954	0.212497	0.219823	0.197091	0	0	0.0738131	0.0246044
ANKHD1	2.36772	0.000428779	1.06928e-06	40.3693	41.8827	41.1559	41.136	21.5091	22.1293	22.7319	22.1234
GAREM	2.3662	1	1	1.00716	0.856052	1.06612	0.976442	0.460374	0.487004	0.389743	0.445707
ZNF263	2.36602	1	0.150293	11.1511	10.518	11.2782	10.9824	5.85823	5.84865	5.84568	5.85085
THAP8	2.36428	1	1	2.97771	1.93005	2.85227	2.58668	1.32169	1.22756	1.40071	1.31665
KLHL15	2.36391	1	0.481887	6.41392	7.49133	6.79515	6.90013	3.55379	3.42211	3.97122	3.64904
B3GNT5	2.36328	1	1	0.0433511	0.262723	0.151877	0.152651	0.00274374	0	0	0.000914581
SYDE1	2.36277	1	1	0.284794	0.0634543	0.114873	0.154374	0.0056328	0	0	0.0018776
CWC15	2.36204	0.0499026	8.87946e-05	29.7036	30.0501	29.0834	29.6124	15.8035	16.3201	15.7012	15.9416
GAGE13	2.36154	1	1	2.67839	2.38706	3.21016	2.75854	1.27139	1.09704	1.86564	1.41136
CTD-2049O17.1	2.36107	1	1	0.235252	0	0.216892	0.150715	0	0	0	0
ZNF484	2.36107	1	1	0.288232	0.330275	0.284718	0.301075	0.0912126	0	0.152966	0.081393
MEAF6	2.36106	0.10184	0.000169169	28.4367	28.0674	30.3785	28.9609	15.5	14.839	16.4476	15.5955
TMEM159	2.36013	1	0.132472	10.6774	11.5323	12.3623	11.524	6.31256	5.98934	6.17537	6.15909
GIT1	2.35937	1	0.0977704	13.2885	11.8989	10.2999	11.8291	6.7022	6.30979	5.96719	6.32639
NEBL	2.35841	1	0.845469	4.95439	5.54344	5.72507	5.40763	2.70099	2.74994	3.09621	2.84905
FKBP1C	2.35791	1	1	1.34089	0.637356	0.576913	0.85172	0.367755	0.274608	0.498133	0.380165
RP11-540A21.2	2.35779	1	1	0.509475	0.54965	0.494434	0.517853	0.203654	0.219658	0.174325	0.199212
AC093838.4	2.35667	1	0.0161842	16.7594	15.5878	16.8296	16.3923	9.01983	8.84424	8.56156	8.80854
MRPS35	2.35652	1.38384e-14	9.2256e-17	93.6848	99.1955	104.785	99.2219	53.3467	49.2618	58.5907	53.733
ZBTB39	2.35582	1	0.841833	6.01666	6.71807	6.39075	6.37516	3.3121	3.42012	3.39947	3.37723
GMNN	2.35557	1	0.040188	14.366	14.48	15.0317	14.6259	7.95583	7.5595	8.04766	7.85433
DCP2	2.3554	1	0.149245	9.57463	10.5495	9.67087	9.93168	5.23844	4.89482	5.78987	5.30771
DIXDC1	2.35498	1	1	0.530831	0.495268	0.489402	0.505167	0.194232	0.152875	0.231094	0.192734
OSBPL9	2.35334	1	0.640279	6.79249	6.86253	6.56785	6.74096	3.48756	3.59199	3.65929	3.57961
PTCHD3P1	2.35265	1	0.845469	5.48215	5.43992	5.18456	5.36888	2.6783	2.83573	2.99189	2.83531
UBE2I	2.35261	1	0.0852093	12.6187	11.5999	12.6006	12.273	6.80539	6.46059	6.49243	6.58614
NME6	2.35173	1	1	0.853013	1.16035	1.17276	1.06204	0.492524	0.536337	0.458656	0.495839
SLC14A2	2.35104	1	1	0.160731	0.195339	0.134715	0.163595	0.00924806	0	0.0135706	0.00760622
RP11-804H8.6	2.3508	1	1	0.918736	0.372184	0.847032	0.712651	0.343601	0.342095	0.232708	0.306135
ZNF44	2.3507	1	1	4.18428	4.94624	4.25054	4.46035	2.36824	2.13671	2.52647	2.3438
RBM44	2.3504	1	1	0.361687	0.603099	0.55935	0.508045	0.166149	0.191153	0.227553	0.194951
APOPT1	2.34979	1	1	1.7949	1.87161	2.06852	1.91168	1.01105	1.04762	0.816825	0.958501
ZSCAN20	2.3479	1	1	3.52346	3.98155	3.93494	3.81332	1.91026	1.97415	2.09925	1.99456
MARCH5	2.34782	0.335233	0.000498706	24.7746	26.3573	26.1	25.744	13.6357	13.8856	14.2781	13.9331
OTUD3	2.34779	1	1	2.83679	2.93721	2.67308	2.8157	1.40269	1.53784	1.41418	1.45157
COMMD10	2.34768	1	0.00491136	20.0785	20.4218	20.4656	20.322	10.877	10.7639	11.3056	10.9822
FIZ1	2.34662	1	1	4.34007	3.95148	4.79778	4.36311	2.44057	2.27002	2.17488	2.29516
FAM129A	2.34461	0.0005181	1.26675e-06	41.1045	41.3592	41.8602	41.4413	22.1553	20.9845	24.388	22.5093
KIF24	2.34428	1	1	3.29867	3.4349	3.00987	3.24781	1.66088	1.77593	1.63181	1.68954
LA16c-4G1.3	2.34301	1	1	0.120436	0.214673	0.111037	0.148715	0	0	0	0
VEGFA	2.34245	0.000371462	9.38036e-07	42.4647	42.8495	42.9244	42.7462	23.4963	23.4065	22.8237	23.2422
RP11-344H11.4	2.34127	1	1	0.568013	0.379672	0.785523	0.577736	0.134813	0.436223	0.131883	0.234307
SRGAP2B	2.34024	1	0.0464922	15.7274	12.3859	16.871	14.9948	8.02899	9.26768	7.02771	8.10813
RP11-444E17.6	2.33966	1	1	0.341527	0.161142	0.166697	0.223122	0.0254302	0.041143	0.0559744	0.0408492
TFIP11	2.33943	1	0.132472	12.0983	10.7245	11.7172	11.5133	6.42757	6.3339	5.86547	6.20898
ATG14	2.33713	1	0.41941	7.69738	6.86013	7.83077	7.46276	3.91686	4.19129	3.89228	4.00015
MED26	2.337	1	1	0.320871	0.600537	0.295829	0.405745	0.116773	0.246423	0.0596009	0.140932
CIC	2.33664	1	0.841833	6.51936	5.903	6.46974	6.29737	3.47926	3.68417	2.92727	3.36357
EVA1B	2.33599	1	1	0.233115	0.259699	0.161191	0.218002	0.055328	0.059676	0	0.0383347
RP3-406P24.3	2.33481	1	1	0.337682	0.300952	0	0.212878	0.106862	0	0	0.0356205
AREGB	2.33427	1	1	0.385659	0.19095	0.11852	0.23171	0.0542418	0.0438783	0.0397972	0.0459725
CTDP1	2.33346	1	0.971051	5.9968	5.85522	5.79907	5.88369	3.36529	2.87924	3.18077	3.14177
RP11-203M5.7	2.33337	1	1	0.442943	0	0	0.147648	0	0	0	0
LAMTOR3	2.33282	1	0.0254287	15.5647	14.8987	15.6895	15.3843	8.07535	8.00313	8.96489	8.34779
ZNF613	2.33268	1	0.845469	5.42889	5.55815	5.33611	5.44105	2.93197	2.66467	3.10437	2.90034
PBDC1	2.33267	0.122274	0.000199468	29.147	29.4856	29.2018	29.2781	15.844	15.2839	16.7549	15.9609
RP5-940J5.9	2.33104	1	1	0.668963	1.04335	0.770942	0.827751	0	0.342501	0.776612	0.373038
ROCK1P1	2.33062	1	0.0141033	15.8495	19.1432	15.9163	16.9697	8.94207	9.31692	9.41682	9.22527
KLF3	2.3306	1	0.0540386	13.5166	12.3561	14.3423	13.405	7.12902	6.88591	7.79641	7.27045
IRF4	2.33009	1	1	0.263253	0.202625	0.176514	0.214131	0.026507	0.0612645	0.0222265	0.036666
AP000438.2	2.33003	1	1	1.60185	0.755796	0.781852	1.0465	0.357822	0.771884	0.350046	0.493251
ASB3	2.32918	1	1	0.693692	0.456959	0.583939	0.578197	0.0954447	0.277952	0.336134	0.23651
ACVR1B	2.32905	1	0.00567126	20.292	18.8366	19.9777	19.7021	10.7588	10.8592	10.5749	10.731
ARHGAP10	2.32813	1	1	2.17126	2.05786	2.09856	2.10922	1.07944	0.933656	1.21844	1.07718
ZNF407	2.32801	1	1	2.61239	2.95601	2.73637	2.76826	1.44133	1.35152	1.52433	1.43906
LINC00152	2.32649	1	1	1.26472	1.32843	1.33258	1.30858	0.543164	0.763146	0.608267	0.638193
UBTD2	2.3261	1	0.114311	10.7969	10.9183	11.5706	11.0953	6.17045	5.3637	6.51291	6.01569
C6orf106	2.32541	0.03709	6.79304e-05	33.8689	31.0556	33.5989	32.8411	17.9026	18.4202	17.5855	17.9694
NELFA	2.32332	1	0.841833	6.48083	5.7971	6.62186	6.29993	3.60506	3.33637	3.2138	3.38507
CHUK	2.3232	1	0.971051	5.76585	6.10106	5.72909	5.86534	3.08512	3.0042	3.34921	3.14617
RNF182	2.32254	1	1	0.534925	0.522877	0.620448	0.559417	0.229347	0.212032	0.240389	0.227256
LPIN2	2.32218	1	0.00423743	21.2557	20.4699	20.9556	20.8937	11.236	11.2227	11.7983	11.419
DLEU2	2.32215	1	1	2.36314	1.96412	1.78703	2.0381	0.957894	1.27787	0.887757	1.04117
AP1AR	2.32193	0.144827	0.000233593	28.2385	29.7693	28.5473	28.8517	15.5833	15.3181	16.5007	15.8007
XXbac-BPG254F23.6	2.32143	1	1	0.2284	0	0.210574	0.146325	0	0	0	0
RP11-574K11.5	2.32096	1	1	0.158597	0.282692	0.292438	0.244576	0	0.162399	0	0.0541331
ZNF585A	2.31979	1	1	0.381841	0.231699	0.142314	0.251951	0.0797002	0.0499143	0.0452718	0.0582955
KDM3B	2.31847	1	0.00234253	23.3154	22.2647	21.8063	22.4621	12.2682	12.3457	12.2925	12.3021
RUSC2	2.31823	1	1	4.50879	3.76376	4.1569	4.14315	2.3584	2.3148	1.938	2.20374
AKAP7	2.31803	1	1	1.558	1.80366	1.39198	1.58454	0.798008	0.805897	0.775693	0.793199
SENP1	2.31768	1	0.729303	7.36133	6.69896	6.89924	6.98651	3.66621	3.76891	3.88169	3.77227
TP53BP1	2.31741	1	0.131549	10.04	10.8969	10.4043	10.4471	5.69022	5.63889	5.7148	5.6813
GKAP1	2.31691	1	1	3.04763	2.66033	3.02147	2.90981	1.50611	1.30385	1.76418	1.52471
MIR663A	2.31662	1	0.904609	4.01784	9.3336	5.26795	6.20646	3.4809	2.07394	4.48087	3.34524
RP11-720L8.1	2.31597	1	1	0.457294	0.679255	0.702673	0.613074	0.192951	0.156086	0.424704	0.257914
RP11-473C18.3	2.31439	1	1	0.530644	0.827619	0.244615	0.534293	0.125944	0.271683	0.246414	0.21468
COPS3	2.31358	9.69664e-05	2.64214e-07	46.1114	45.4158	48.7597	46.7623	25.4742	25.3625	26.4211	25.7526
PDZRN3	2.31354	1	0.729303	6.92414	6.88855	7.20026	7.00432	3.82547	3.7924	3.74946	3.78911
EEF1A1P6	2.31326	1	1	4.68467	2.67752	4.08432	3.81551	0.821816	3.18061	2.08083	2.02775
TTC9	2.31304	1	1	0.392312	0.446093	0.411583	0.416663	0.175522	0.110819	0.163331	0.14989
AC107982.4	2.31279	1	1	0.651467	0.193536	0.300311	0.381771	0.0687202	0.222362	0.10084	0.130641
AC055764.1	2.31241	1	1	0.298417	0	0.137563	0.145327	0	0	0	0
THG1L	2.31204	1	1	4.7781	4.08258	4.48602	4.4489	2.37906	2.13212	2.62591	2.37903
XPO5	2.31145	1	0.00571109	20.3929	21.0033	20.3904	20.5955	11.0766	11.3106	11.5362	11.3078
TLE4	2.31041	1	1	0.498181	0.553044	0.467358	0.506194	0.193608	0.259537	0.146109	0.199751
DYNLT3	2.31039	1	1	1.06329	0.967374	1.85849	1.29638	0.581835	0.7939	0.534902	0.636879
RP11-680G10.1	2.31033	1	1	0	0.435288	0	0.145096	0	0	0	0
RP11-775A3.1	2.30977	1	1	0.878535	1.04397	0.539979	0.820827	0.278017	0.299866	0.543951	0.373945
AC108868.3	2.30943	1	1	0.133162	0.712065	0.122769	0.322665	0.294978	0	0	0.098326
CNNM2	2.3093	1	1	5.38699	5.00911	5.1818	5.19264	2.79381	2.86875	2.71837	2.79364
AC005019.2	2.30808	1	1	6.38619	4.96187	2.71744	4.6885	1.91731	1.67674	3.95405	2.51604
XBP1	2.30798	2.31302e-22	2.29012e-24	147.584	145.075	152.118	148.259	82.012	79.9765	84.0756	82.0214
LIMA1	2.30798	1	0.0221032	15.5184	16.1006	16.2025	15.9405	8.60552	8.88902	8.74708	8.74721
LRRC8E	2.30777	1	1	5.48414	5.03309	4.69497	5.07073	3.01128	2.97494	2.19801	2.72807
SYF2	2.30759	1	0.481887	7.81149	7.54042	8.18653	7.84615	4.24811	4.28888	4.25952	4.2655
SARNP	2.30753	1	0.232517	10.1832	9.76084	10.2315	10.0585	6.43847	4.12836	5.90609	5.49097
LA16c-60G3.6	2.3073	1	1	1.49103	0.221476	1.14555	0.952688	0.511167	0.254463	0.57699	0.44754
FBXO46	2.30721	1	0.313217	8.88434	8.82544	8.76156	8.82378	5.0607	5.17219	4.1905	4.8078
PIBF1	2.30716	1	1	0.88484	0.977173	0.780313	0.880775	0.407845	0.315149	0.500215	0.407736
TAF7	2.30621	2.84266e-06	9.32018e-09	53.63	56.8968	56.7123	55.7464	30.3386	29.9367	32.1677	30.8143
AC061975.4	2.3058	1	1	0	0	0.433783	0.144594	0	0	0	0
AC100852.2	2.3058	1	1	0	0	0.433783	0.144594	0	0	0	0
RP11-470F18.1	2.30494	1	1	0.154095	0.137334	0.142069	0.144499	0	0	0	0
GTF3C4	2.30423	1	0.232517	9.88043	9.99513	9.72091	9.86549	5.21614	4.91481	6.04505	5.392
ZFAS1	2.30423	1.67073e-10	8.39561e-13	80.9979	73.9652	84.6411	79.8681	43.2022	44.4673	44.992	44.2205
BTBD3	2.30421	1	1	2.90099	2.90863	2.591	2.8002	1.37347	1.40404	1.64181	1.47311
URB2	2.30369	1	0.270235	9.74958	8.77296	9.40069	9.30774	4.99455	5.52755	4.72945	5.08385
GCM1	2.30358	1	1	1.30176	0.727946	1.05896	1.02956	0.476568	0.522731	0.474112	0.491137
GNAI3	2.30348	0.0439283	7.94363e-05	32.382	32.7052	30.9913	32.0262	17.3671	17.4245	18.2777	17.6897
CEP152	2.30289	1	1	4.93373	4.50489	4.93105	4.78989	2.43903	2.92857	2.3673	2.5783
CELP	2.3016	1	1	0.0565057	0.251798	0.156287	0.154863	0.0178816	0	0	0.00596052
HSPD1	2.30148	2.95897e-65	9.86323e-67	390.918	415.964	413.734	406.872	222.604	215.543	239.502	225.883
BRD2	2.30134	2.32987e-11	1.23274e-13	84.1579	80.9363	93.677	86.2571	48.05	48.2539	47.1696	47.8245
C8orf34	2.30127	1	1	0.41005	0.401394	0.433825	0.41509	0.144653	0.144549	0.16232	0.150507
CTD-3064C13.1	2.30126	1	1	0.820647	0.609487	0.2522	0.560778	0.173132	0.140054	0.381082	0.231422
TPX2	2.29991	0.00482515	1.04366e-05	40.466	36.7449	37.4341	38.215	21.3242	21.8908	20.2547	21.1566
PRKCA	2.29839	1	1	3.3731	3.50254	3.9967	3.62411	1.91458	2.02831	1.86317	1.93535
CHST2	2.29748	1	1	1.58125	1.5698	1.56856	1.5732	0.861438	0.79933	0.724985	0.795251
AC015688.3	2.2974	1	1	0.193358	0.258489	0.0891335	0.180327	0.0611892	0	0	0.0203964
RP5-952N6.1	2.29628	1	1	0.135332	0.271377	0.0623849	0.156364	0.0214133	0	0	0.00713776
GOT1	2.29557	8.65597e-11	4.43896e-13	85.6876	79.2889	82.1207	82.3657	46.2706	43.0931	47.9714	45.7784
TIMM23B	2.29276	1	1	3.28879	4.27777	2.37652	3.31436	1.80023	1.27424	2.2289	1.76779
FXR1	2.29151	1	0.0191202	16.3587	17.4441	18.8822	17.5617	9.60138	9.54455	9.99993	9.71529
BAMBI	2.29124	1	0.00234253	23.759	19.9516	26.2913	23.334	13.0202	12.6172	13.1715	12.9363
CDK17	2.29122	1	1	2.41468	2.86298	2.80266	2.69344	1.39865	1.35771	1.51175	1.4227
RANBP9	2.28993	0.205172	0.000317604	27.8449	26.7502	30.4209	28.3387	15.4349	15.4088	16.3677	15.7371
NEDD8	2.28942	1	0.55115	7.69618	6.76177	7.1123	7.19008	4.06492	3.80062	3.93716	3.93423
CCDC81	2.28875	1	1	0.310632	0.24916	0.24343	0.267741	0.073726	0.0636159	0.0721237	0.0698219
RP11-345J4.6	2.28862	1	1	0	0	0.428076	0.142692	0	0	0	0
ATXN7L2	2.28854	1	1	3.93885	3.53447	3.86773	3.78035	2.04046	2.23764	1.81655	2.03155
PSMA2P2	2.2883	1	1	5.55552	2.659	3.60432	3.93961	1.56273	1.26416	3.53528	2.12072
TMEM56-RWDD3	2.28668	1	1	1.69151	2.50185	2.05721	2.08352	1.20725	0.810754	1.23672	1.08491
GPR158	2.28604	1	0.00200378	25.8515	22.771	22.7054	23.776	12.9738	14.7884	11.8774	13.2132
ARL8B	2.28601	1	0.00893898	19.4651	18.4211	18.4191	18.7684	10.5579	10.2691	10.414	10.4137
RIPK4	2.2859	1	0.640279	6.81443	6.5744	6.45033	6.61305	3.95177	3.35341	3.54843	3.61787
CTD-2571L23.6	2.28562	1	1	0.392087	0.232959	0.240991	0.288679	0.124078	0	0.121382	0.0818199
THOC6	2.28562	1	0.0190916	16.6953	16.2996	17.0015	16.6655	9.66608	8.81976	9.23283	9.23956
NLGN1	2.28395	1	0.640279	6.54496	7.00462	6.41249	6.65402	3.5613	3.75333	3.6174	3.64401
SUMO2P19	2.28368	1	1	0	0.426434	0	0.142145	0	0	0	0
STMND1	2.28292	1	1	0.293861	0.174598	0.15804	0.208833	0.061996	0.050151	0	0.0373823
CRBN	2.28256	1	0.729303	6.35506	7.08635	7.49416	6.97852	3.84758	3.69258	3.94393	3.82803
IL1RAPL1	2.28214	1	1	2.80994	3.08749	3.26491	3.05411	1.63227	1.61602	1.64446	1.63092
ZNF316	2.28196	1	0.633138	6.95677	7.34497	8.34526	7.549	4.31546	4.3308	3.79951	4.14859
ZNF184	2.28081	1	0.845469	5.13154	5.70161	5.10619	5.31312	2.77566	2.45367	3.46416	2.89783
NUPR1	2.2808	9.50846e-46	2.43807e-47	405.633	330.722	406.598	380.984	220.45	206.131	213.249	213.276
GMPS	2.28061	1	0.00173174	24.6955	23.8358	25.3679	24.6331	13.5714	12.7617	14.8428	13.7253
METTL16	2.27883	1	0.175318	10.7119	9.89882	10.0434	10.2181	5.61726	5.541	5.79599	5.65142
PPP2CA	2.27679	0.343741	0.000508493	27.2902	25.8885	29.6545	27.6111	14.8302	15.3829	16.0478	15.4203
CRK	2.27551	0.103247	0.000170939	28.8687	29.481	31.1179	29.8225	16.726	16.7329	16.5548	16.6712
MEX3D	2.27535	1	0.845469	5.20031	4.96571	5.86749	5.3445	2.95436	2.91606	2.89783	2.92275
RIOK2	2.27332	1	0.729303	7.09348	7.12216	6.75273	6.98946	3.78729	4.05865	3.70498	3.85031
FOXJ2	2.27221	1	0.55115	7.62253	6.84337	7.21364	7.22651	4.0014	3.82229	4.13307	3.98558
ZNF333	2.272	1	1	1.90134	1.90146	1.74717	1.84999	0.923387	0.970251	0.990738	0.961459
HIST1H2AD	2.27177	1	1	0.359164	0.160048	0.331132	0.283448	0.0568297	0.183887	0	0.0802389
AXIN1	2.27005	1	1	6.60792	5.58673	6.17911	6.12459	3.61545	3.53278	2.95907	3.3691
CBL	2.26939	1	0.313217	8.43953	8.96442	8.54135	8.64843	4.60512	4.78422	4.98527	4.79154
NKTR	2.26869	1	0.729303	5.06029	8.2802	7.13305	6.82451	3.99696	4.27358	3.02607	3.76554
DGKD	2.26749	1	1	4.56002	4.57036	4.98293	4.70443	2.64716	2.56431	2.50632	2.57259
ZSCAN12	2.26723	1	1	4.59801	4.06354	4.01417	4.22524	2.33705	2.20946	2.3618	2.30277
RNF126	2.26654	1	0.0255179	16.4299	15.1218	17.625	16.3922	10.0646	9.33563	8.09299	9.16441
RP11-592B15.9	2.2664	1	1	0.504112	0.561599	0.232384	0.432698	0.119647	0.258099	0.117047	0.164931
FZR1	2.26567	1	0.270235	9.73121	9.3774	9.11752	9.40871	5.59699	5.46803	4.62053	5.22852
REV1	2.26565	1	0.55115	7.29466	6.59027	7.44562	7.11018	3.99018	3.91616	3.8894	3.93191
FAM102B	2.26542	1	1	2.41413	2.27929	2.35092	2.34811	1.20325	1.3287	1.20512	1.24569
NACAP7	2.26507	1	1	0	0.206565	0.213686	0.140084	0	0	0	0
WASF2	2.2647	0.00344603	7.64087e-06	41.2791	39.5867	40.159	40.3416	22.6652	22.4354	22.9631	22.6879
PCNX	2.26466	1	0.633138	7.64657	7.54488	7.41182	7.53442	4.08868	4.29758	4.13315	4.17313
ABL1	2.26442	1	0.0255179	16.9242	16.0455	16.1321	16.3673	9.43397	9.16587	8.87733	9.15906
CC2D1B	2.26422	1	0.0542469	14.5089	14.0307	13.8196	14.1198	8.06781	8.04581	7.55998	7.8912
UHRF1BP1L	2.26362	1	0.232517	10.2407	9.71627	9.8152	9.92406	5.38434	5.36327	5.82544	5.52435
BCAS2	2.26255	1.73365e-06	5.81762e-09	60.2528	58.5896	58.706	59.1828	33.2862	30.5427	36.2295	33.3528
PIP5K1B	2.26239	1	1	0.649423	0.565324	0.779752	0.664833	0.267645	0.355693	0.266504	0.296614
CTD-3032J10.3	2.26158	1	1	0.112203	0.0999985	0.206892	0.139698	0	0	0	0
RAB21	2.26028	1	0.0255179	16.2737	16.4367	16.6327	16.4477	9.04747	8.92781	9.68942	9.22157
REL	2.2598	1	1	1.07227	1.2183	1.20249	1.16436	0.577451	0.590726	0.570725	0.579634
WASIR2	2.25849	1	1	0.392087	0.407679	0.240991	0.346919	0.103398	0.0669145	0.182072	0.117462
TSHZ2	2.25774	1	1	0.560925	0.639889	0.687806	0.62954	0.284013	0.241237	0.307361	0.277537
ZNF416	2.25604	1	1	3.55496	3.51213	3.45536	3.50748	1.79649	2.05995	1.86836	1.90827
EIF2AK3	2.25486	1	0.00150061	23.8196	25.6273	26.1396	25.1955	14.003	14.1902	14.4143	14.2025
ADCY7	2.25368	1	1	0.850506	1.01309	0.934921	0.932839	0.463244	0.561058	0.326591	0.450298
C10orf10	2.25338	1	1	0.189528	0.147799	0.131052	0.156127	0.00749717	0	0.0220027	0.00983329
HCFC2	2.25312	1	0.313217	7.84481	9.30561	8.88789	8.67944	4.6766	5.03469	4.82296	4.84475
TCERG1	2.25289	1	0.00894889	19.4946	19.4746	19.6009	19.5233	10.7749	10.9637	11.2528	10.9971
PPP6R1	2.25088	1	0.040188	16.2314	14.8863	15.1425	15.4201	9.13311	9.33123	7.56722	8.67719
ATG12	2.25053	1	0.633138	7.08772	7.89421	7.52974	7.50389	4.12422	4.03112	4.39333	4.18289
CDK5RAP1	2.25004	1	0.0464922	15.2216	14.3234	14.6747	14.7399	8.19127	8.4816	8.2094	8.29409
PIGY	2.24976	1	1	1.62617	1.15943	0.29985	1.02848	0.308766	0	1.20822	0.505663
FAM111B	2.24972	1	0.481887	8.30732	8.10496	7.52401	7.97876	4.55714	4.04714	4.75833	4.4542
MLK4	2.24952	1	1	2.79057	3.27367	2.81115	2.95847	1.57715	1.60676	1.62292	1.60228
ERCC6	2.24916	1	1	2.56276	2.81765	2.79702	2.72581	1.49062	1.50421	1.41621	1.47035
RP11-15B17.1	2.24713	1	1	0.452936	0.220183	0.341661	0.33826	0.104243	0.0843263	0.152966	0.113845
ZNF354B	2.24692	1	0.55115	6.92582	6.9776	7.8081	7.23717	4.00822	4.27824	3.82789	4.03812
HMGXB4	2.24557	1	0.310847	9.5887	9.56158	9.55537	9.56855	5.24698	5.2462	5.6095	5.36756
TBC1D1	2.24488	1	0.0254287	17.5286	16.1724	18.323	17.3413	9.62193	10.0392	9.72263	9.79458
GLRX	2.24436	1	1	1.30133	1.01481	1.24976	1.18864	0.579972	0.721788	0.493509	0.598423
CKS1B_1	2.24429	1	0.360228	10.4747	7.39831	9.7963	9.22309	5.41634	5.5638	4.54169	5.17394
FGF21	2.24427	1	0.640279	6.67026	5.60914	7.43912	6.57284	3.62588	4.02099	3.34725	3.6647
PDLIM1	2.24376	1	0.114759	11.19	10.9842	13.804	11.9927	7.00246	6.55218	6.70391	6.75285
SOCS3	2.24166	1	1	0.155168	0.184387	0.214587	0.184714	0.0327359	0	0.0480367	0.0269242
RP11-553P9.3	2.2405	1	1	0.57554	0.320586	0.663277	0.519801	0.159366	0.294669	0.200447	0.218161
DNMBP	2.23963	1	1	1.29152	1.06362	1.16057	1.1719	0.579433	0.652869	0.539005	0.590436
CFL2	2.23746	1	0.114759	11.7329	11.4988	12.8271	12.0196	6.69206	6.47385	7.197	6.78764
HSPA8	2.23716	1.19435e-31	1.95795e-33	683.429	679.087	727.873	696.796	398.872	393.56	401.576	398.003
CDK7	2.23672	1	0.0255179	15.7698	16.3436	16.5767	16.23	9.09241	9.1749	9.32013	9.19581
C17orf53	2.23667	1	1	1.94934	1.63265	1.7539	1.77863	1.00336	1.17841	0.632558	0.938108
EIF2S2	2.23636	5.07646e-05	1.42198e-07	48.4942	52.1475	54.9497	51.8638	28.666	26.8283	33.1926	29.5623
EIF1B	2.23599	1	0.00491136	23.1438	21.2515	21.6098	22.0017	12.4052	12.473	12.6156	12.4979
YPEL2	2.23571	1	1	3.33864	3.37465	3.7012	3.4715	1.85022	1.83442	2.03437	1.90634
MOB3A	2.23497	1	0.0346606	16.7211	15.4329	16.2786	16.1442	9.50637	8.7613	9.19446	9.15404
NTMT1	2.23485	1	0.00367911	22.6982	20.4175	23.6764	22.264	13.1632	13.1076	11.6924	12.6544
SPARC	2.23433	1	1	0.701228	0.585895	0.713843	0.666989	0.28663	0.284224	0.339195	0.30335
ENOX1	2.23363	1	1	4.85483	4.18373	4.21699	4.41852	2.46322	2.46507	2.42211	2.45013
NBPF12	2.23336	1	0.633138	7.28844	7.54133	7.87609	7.56862	4.23651	4.55098	3.97203	4.25317
XXbac-BPG299F13.14	2.23279	1	1	0.40953	0	0	0.13651	0	0	0	0
PPM1B	2.23273	1	1	6.0077	6.11408	6.27002	6.1306	3.35999	3.07587	3.85782	3.43122
KLHL8	2.23234	1	0.360228	8.9827	8.92937	9.38763	9.0999	5.02926	4.89384	5.47257	5.13189
EDRF1	2.23158	1	0.543946	8.11424	7.62167	8.55687	8.09759	4.52394	4.75187	4.40304	4.55962
YAP1	2.23148	0.484948	0.000695455	26.5219	28.1827	26.922	27.2089	15.0691	14.8644	16.5843	15.506
ZNF433	2.23143	1	1	0.733491	0.571995	0.718511	0.674666	0.340923	0.328596	0.255457	0.308325
SDHAP1	2.23072	1	0.201399	10.2717	10.3737	11.1777	10.6077	6.33453	5.81934	5.845	5.99962
KLHL25	2.23049	1	1	5.48379	4.45214	4.6922	4.87604	2.83484	3.11532	2.19766	2.71594
HIST2H2AA4	2.23017	1	0.311649	8.35595	14.8941	6.04452	9.76487	4.19018	8.42464	3.93993	5.51825
CCNB1IP1	2.22855	1	0.040188	15.5918	14.0668	16.4614	15.3733	8.66658	8.48359	9.06602	8.73873
TBC1D15	2.22855	1	0.201399	10.1878	10.6867	10.8972	10.5906	5.86597	5.5484	6.57303	5.9958
PNRC1	2.22846	1	1	5.18938	5.36071	6.00221	5.51744	3.2247	2.46367	3.57086	3.08641
FOXN2	2.22841	1	0.473603	8.31816	9.29543	8.92734	8.84698	4.78791	5.01034	5.19011	4.99612
SF3A1	2.22807	0.481215	0.000692396	30.0524	25.6903	29.1154	28.286	16.5115	15.5063	16.4253	16.1477
CTA-384D8.31	2.22784	1	1	0.899053	1.20189	0.828885	0.97661	0.569021	0.460303	0.417491	0.482272
HIPK3	2.22702	1	0.00890173	19.9719	21.1113	20.4082	20.4971	11.2989	11.3696	12.3877	11.6854
CCT6P3	2.22695	1	0.633138	7.43565	6.94778	8.43222	7.60521	4.23891	4.42455	4.19695	4.2868
SSH2	2.22597	1	1	4.93156	4.81421	3.23067	4.32548	2.40913	2.67106	2.13669	2.40563
REPIN1	2.22568	1	0.0616037	17.6553	14.409	14.6118	15.5587	9.34389	9.0626	8.1633	8.85659
GCLM	2.22458	1	0.0293792	18.0576	17.5214	17.3021	17.627	9.89115	9.6823	10.5747	10.0494
TIGD2	2.22394	1	0.481887	8.47043	7.54909	7.65316	7.8909	4.44966	4.23267	4.6886	4.45698
CTH	2.22366	0.000630499	1.51927e-06	45.228	44.0867	49.7575	46.3574	26.1921	23.261	30.2478	26.567
RP11-383J24.1	2.22346	1	1	0.127623	0.113742	0.235325	0.158897	0.0403871	0	0	0.0134624
SLAMF7	2.22299	1	1	0.122634	0.136618	0.155461	0.138238	0.00485101	0	0	0.001617
CTB-187L3.1	2.2229	1	1	0	0.19968	0.206563	0.135414	0	0	0	0
SYTL2	2.22272	1	0.00653178	21.258	22.1444	22.1674	21.8566	11.9533	13.5181	11.9985	12.49
SH3GLB1	2.22253	1	1	6.02689	5.82279	6.11884	5.98951	3.37612	3.2286	3.49477	3.36649
VPS54	2.22217	1	0.313217	8.4286	8.96969	8.61432	8.67087	4.79934	4.72699	5.20145	4.90926
FAM203B	2.22161	1	1	1.20463	0.606818	0.651882	0.82111	0.232042	0.29497	0.656677	0.394563
SPINT3	2.22076	1	1	0	0.132141	0.273393	0.135178	0	0	0	0
FAM160A2	2.21984	1	0.201399	9.74588	11.0233	11.3896	10.7196	6.31446	6.2105	5.75742	6.09413
ACIN1	2.21881	0.204294	0.000316734	30.0741	29.6613	31.1338	30.2897	17.4333	18.2216	16.4549	17.3699
MAD1L1	2.21795	1	1	3.63279	3.18339	2.95634	3.25751	1.89462	1.90151	1.60213	1.79942
HNRNPH3	2.21736	0.566148	0.000796269	25.9552	29.2897	30.2389	28.4946	16.1239	16.0326	16.8836	16.3467
AC114755.7	2.2157	1	1	0.679428	0.832599	0.1566	0.556209	0.161257	0.173929	0.394381	0.243189
DNAJA2	2.21541	0.102267	0.000169596	32.3396	31.9426	33.4957	32.5926	18.5844	17.755	19.8368	18.7254
CYP51A1P2	2.21451	1	1	1.50662	1.51058	3.29895	2.10538	0.342684	1.97663	1.09316	1.13749
SYS1	2.21357	1	0.939126	6.02264	7.712	6.14828	6.62764	4.73554	3.76874	2.74314	3.74914
C17orf51	2.21316	1	1	4.842	4.5092	4.3824	4.57787	2.58524	2.44192	2.67123	2.56613
SPAG5	2.21306	1	0.00172066	26.5417	25.0354	24.2084	25.2618	14.711	15.2282	13.596	14.5117
ZNF728	2.21283	1	1	2.99431	3.35729	3.41367	3.25509	1.6506	1.81328	1.94366	1.80251
RP11-45M22.4	2.21186	1	1	1.00048	0.520134	0.691798	0.737471	0.158304	0.384175	0.503307	0.348595
MYBL2	2.21139	0.0621907	0.000108725	40.0508	29.761	30.5929	33.4682	20.477	19.4546	17.8651	19.2656
EPHB6	2.2113	1	1	0.395382	0.516818	0.498182	0.470127	0.221047	0.20243	0.159122	0.1942
RPP38	2.21113	1	0.0625042	15.8704	13.6879	14.362	14.6401	8.47074	8.12543	8.55834	8.38484
ANKRD50	2.2103	1	1	3.15399	3.51188	3.12981	3.26523	1.72191	1.74218	1.96772	1.81061
RAB3GAP1	2.21004	1	0.0461379	15.0984	15.6046	16.1036	15.6022	8.88678	9.0727	8.87695	8.94548
ZNF800	2.20997	1	0.201399	10.5504	10.9229	10.356	10.6098	5.95652	5.95057	6.26834	6.05848
RBM47	2.20962	1	0.0342003	16.9883	17.1543	16.9626	17.035	9.72646	9.49156	10.1099	9.77598
HIPK1	2.20957	1	0.00365592	23.0836	24.3405	22.8425	23.4222	13.175	13.0184	14.2188	13.4707
RP11-84A14.5	2.20897	1	1	0.166452	0.593387	0	0.25328	0.0526747	0	0.15459	0.0690881
UBE2Q1	2.20851	0.171843	0.000271904	30.6659	30.671	31.572	30.9697	18.0186	18.2362	17.2805	17.8451
CREB1	2.20809	1	0.841833	6.59505	6.17668	6.28433	6.35202	3.4784	3.647	3.67238	3.59926
RP11-542C16.2	2.20768	1	1	5.57248	3.44954	2.42959	3.8172	1.91112	3.00764	1.47867	2.13248
TGS1	2.20752	1	0.113646	13.079	13.2008	12.6469	12.9756	7.22148	6.98581	8.09796	7.43508
CRY2	2.20693	1	1	4.24661	3.97748	4.1461	4.1234	2.41031	2.34325	2.17817	2.31057
ZNF35	2.20667	1	1	0.291525	0.283435	0.219905	0.264955	0.0754812	0.0542753	0.0984545	0.0760703
NR2C2	2.20652	1	1	5.68483	5.74912	6.92935	6.1211	3.39347	3.67649	3.33455	3.46817
FBXO8	2.20649	1	0.633138	8.01197	7.00619	7.71084	7.57634	4.24427	4.1406	4.54857	4.31115
RP11-106M3.3	2.20505	1	1	0.0896768	0.139864	0.206695	0.145412	0	0	0.0208215	0.0069405
POMGNT2	2.20458	1	0.0966388	14.0199	12.66	13.9988	13.5595	8.18692	7.99061	7.17371	7.78375
C20ORF135	2.20449	1	1	0.208188	0	0.191939	0.133376	0	0	0	0
RINT1	2.20223	1	0.00423743	22.8623	21.4425	23.5703	22.625	12.8322	12.5554	13.7727	13.0534
EPG5	2.20211	1	0.841833	6.09505	6.67857	6.2855	6.35304	3.52772	3.73625	3.56609	3.61002
ERCC6L	2.20211	1	1	0.2913	0.346154	0.313327	0.316927	0.097305	0.132571	0.0901803	0.106685
ZFYVE9	2.2015	1	0.00890173	20.7553	19.4761	21.2302	20.4872	11.468	10.5742	13.408	11.8167
ERN1	2.20087	1	0.0346606	15.7145	16.7264	15.626	16.0223	9.02696	9.33945	9.31546	9.22729
KLF2	2.2005	1	1	0.979246	0.779225	0.483653	0.747375	0.365225	0.250681	0.45473	0.356878
STRN	2.19938	1	0.971051	5.41263	6.02987	5.57499	5.67249	3.18752	2.84914	3.62094	3.2192
STAG1	2.19925	1	0.418866	9.04422	8.1731	8.32172	8.51301	4.72731	4.95402	4.92916	4.87016
RP11-360L9.8	2.19912	1	1	0.484058	0.431406	0.446279	0.453914	0.0919097	0.198265	0.269737	0.186637
C17orf85	2.19903	1	0.1714	12.4683	12.2013	11.609	12.0929	7.08267	6.67436	7.09691	6.95131
ASXL1	2.19881	1	0.0342003	16.8326	16.224	17.3016	16.7861	9.69066	10.0225	9.32693	9.68002
RP11-667M19.10	2.19837	1	1	0	0.398095	0	0.132698	0	0	0	0
ZNF236	2.19684	1	1	5.73779	5.40774	5.35675	5.50076	3.04069	3.51862	2.81018	3.12316
TOM1L1	2.19591	1	0.0625042	13.4004	14.7122	15.2463	14.453	8.16785	8.14353	8.69378	8.33505
AL645608.1	2.19581	1	1	0.210047	0.1872	0	0.132415	0	0	0	0
NFKBIB	2.19549	1	0.267043	9.56597	9.63514	11.7872	10.3294	6.23701	5.84609	5.72541	5.93617
C1orf52	2.19531	1	0.409476	8.9433	9.01976	10.1495	9.37087	5.41194	5.37196	5.35187	5.37859
RP11-46C24.6	2.1934	1	1	0.175126	0.624308	0.161458	0.320297	0.166258	0	0.162645	0.109635
PPM1A	2.19328	1	0.267043	10.027	10.5963	10.0235	10.2156	5.82644	5.66685	6.13458	5.87596
PPP1CB	2.19217	0.00562365	1.19907e-05	40.9118	42.9046	39.899	41.2385	24.0711	21.4043	26.4233	23.9662
NOX4	2.19153	1	1	0.156165	0.159062	0.143977	0.153068	0.0141198	0.0228442	0	0.0123213
AC010761.8	2.19143	1	1	0.863551	0.559725	0.361888	0.595054	0.124216	0.321547	0.36455	0.270104
PRRC2B	2.19129	0.000617971	1.49268e-06	48.1565	46.4285	46.9282	47.1711	27.6918	28.5002	26.116	27.436
TRABD2A	2.1912	1	1	0.177022	0.150596	0.215136	0.180918	0.0229172	0.0329575	0.0298922	0.028589
ZNF695	2.19085	1	1	0.394592	0.418657	0.329149	0.380799	0.136763	0.211646	0.0872551	0.145222
AC073046.25	2.18986	1	1	5.06697	4.67711	3.83731	4.52713	2.74881	2.59422	2.35294	2.56532
ZNF777	2.18931	1	0.110919	14.4295	13.4825	13.9473	13.9531	8.26215	8.15889	7.78524	8.06876
KRT10	2.18918	1	0.128744	14.4873	12.2304	13.3872	13.3683	7.79168	7.5534	7.83837	7.72782
SF3A2	2.1883	1	0.0137084	22.045	18.5423	21.5298	20.7057	13.0752	12.0254	10.9488	12.0164
TCP11L2	2.18678	1	1	1.56046	1.8511	2.02406	1.81187	1.01828	0.95872	0.969498	0.982166
DEPDC1B	2.18611	1	0.418866	8.90076	8.11441	8.46253	8.49257	4.94096	4.74695	4.97709	4.88833
ASB6	2.18474	1	0.0966388	14.1757	12.7958	13.572	13.5145	7.8984	8.21928	7.37041	7.82936
RP11-1407O15.2	2.18467	1	0.149447	11.5263	12.0778	11.7294	11.7778	6.60834	7.52603	6.30647	6.81361
RSBN1	2.18445	1	1	5.78557	5.42376	5.3054	5.50491	3.07548	3.03102	3.32584	3.14411
ZNF445	2.18384	1	0.55115	7.06402	7.56745	6.85203	7.16117	4.05405	4.46301	3.82602	4.11436
QRSL1	2.18361	1	0.633138	7.85612	7.48606	6.94467	7.42895	4.16536	4.4662	4.18302	4.27153
AC003002.6	2.18346	1	1	0.466616	0.207931	0.161324	0.278624	0.0369158	0.0597253	0.162511	0.086384
NCK1	2.18344	1	0.0625042	13.9561	15.0708	14.1239	14.3836	8.27565	8.24087	8.51202	8.34285
AC124944.5	2.18306	1	1	0.149683	0.333505	0.0690005	0.184063	0.023684	0	0.069508	0.031064
ZBTB5	2.18269	1	0.259932	10.067	11.514	12.3188	11.2999	6.37633	6.84098	6.40303	6.54011
RP11-196G18.21	2.18255	1	1	0.461279	0	0.283518	0.248266	0.0486581	0.157446	0	0.0687013
EIF2B4	2.18231	1	0.0966388	13.465	13.3547	13.7177	13.5125	7.84055	8.03725	7.63334	7.83704
CTD-2616J11.9	2.18178	1	1	5.15621	2.29768	4.75379	4.06923	1.01982	2.30992	3.59156	2.3071
TFEB	2.18133	1	1	2.46165	2.41662	2.77643	2.55157	1.53033	1.47145	1.25336	1.41838
FAM206A	2.18127	1	0.0538808	14.655	14.94	15.5261	15.0404	8.52681	8.08239	9.59909	8.7361
RP11-49I4.3	2.18028	1	1	0.392087	0	0	0.130696	0	0	0	0
RP11-400K9.1	2.18025	1	1	0.147648	0.131588	0.272249	0.183828	0.0934479	0	0	0.0311493
FAM126B	2.18019	1	1	0.550942	0.810175	0.736517	0.699211	0.301623	0.355415	0.342825	0.333287
OSGIN2	2.17867	1	0.360228	8.98592	9.04317	8.96572	8.99827	5.02886	4.87857	5.69905	5.20216
TOB2	2.17858	1	0.0297328	17.0216	15.3355	17.1328	16.4966	9.80448	9.6093	9.39039	9.60139
UBE2R2	2.17747	1	0.00263716	26.1693	23.3228	26.506	25.3327	14.8912	14.0456	15.4415	14.7928
ZNF784	2.1763	1	1	5.31546	4.79842	4.74253	4.95214	2.99524	2.63366	2.86645	2.83178
C16orf72	2.17547	1	0.113646	12.8632	12.5312	13.3567	12.917	7.4697	7.27168	7.7955	7.51229
RP11-439A17.7	2.17536	1	1	0.374407	0.0834205	0.258889	0.238905	0	0.191691	0	0.0638971
SEPHS2	2.1751	9.51503e-18	7.67341e-20	143.78	130.557	138.323	137.553	80.4674	70.5679	91.2146	80.75
CWF19L2	2.17476	1	0.841833	6.06679	6.53041	6.79186	6.46302	3.6839	3.73137	3.75019	3.72182
CT55	2.17382	1	1	0.244488	0.653685	0.52595	0.474708	0.206319	0.25035	0.151377	0.202682
ATG5	2.17368	1	0.1714	12.3741	11.7174	11.9556	12.0157	6.74461	7.07206	7.14926	6.98865
RP11-561B11.6	2.17289	1	1	0.140031	0.249599	0	0.129877	0	0	0	0
ZNF107	2.17233	1	0.543946	8.68739	8.70187	7.06651	8.15192	4.51723	4.88325	4.75899	4.71982
ZNF687	2.17221	1	0.729303	7.1476	7.03392	7.04069	7.07407	4.19665	4.08632	3.97468	4.08588
PROSER2	2.17212	1	1	2.85154	3.12521	3.07308	3.01661	1.80477	1.71643	1.57468	1.69863
STX6	2.1721	1	0.55115	6.90635	7.35197	7.17886	7.14572	4.29968	3.76707	4.31803	4.12826
RP11-705C15.5	2.1721	1	1	0.459029	0.4091	0.105801	0.324643	0.108947	0.235017	0	0.114654
RP11-1079K10.4	2.17182	1	1	0.293149	0.195947	0.337837	0.275645	0.0463843	0.0750443	0.136129	0.0858525
SHC1	2.17128	1	0.193877	13.4585	10.8212	13.2922	12.524	7.23722	7.53967	7.11013	7.29567
RSF1	2.17126	1	1	6.0218	6.13805	6.18017	6.11334	3.43808	3.30576	3.82283	3.52222
CDC37L1	2.17088	1	0.350448	9.88309	9.9549	9.73788	9.85862	5.63866	5.45347	6.09152	5.72788
MOB2	2.17075	1	1	3.63533	3.25388	3.98726	3.62549	2.23142	1.71684	2.22659	2.05828
WDR76	2.17053	1	1	4.41314	4.05651	4.35592	4.27519	2.50834	2.51643	2.29845	2.44107
PHF20	2.16983	1	0.1714	12.0427	12.2223	11.8607	12.0419	7.01013	6.70686	7.33324	7.01674
RP11-243A14.1	2.16926	1	1	0.266424	0.332422	0.417572	0.338806	0.122251	0.136405	0.111347	0.123334
AC003029.1	2.16799	1	1	0.273196	0.4058	0.251874	0.31029	0.0576363	0.0932485	0.169151	0.106679
SMAP1	2.16731	1	1	4.92388	4.66348	5.07895	4.88877	2.8284	2.67904	2.91282	2.80675
HMBOX1	2.16674	1	1	5.82988	5.96375	5.8751	5.88958	3.26224	3.56218	3.36919	3.39787
KIF2C	2.16607	1	0.128744	14.5087	12.5007	12.985	13.3315	7.88225	7.38876	8.09918	7.79007
AC087645.1	2.16562	1	1	0.698077	0.497718	0.386157	0.527317	0.0883642	0.357407	0.259332	0.235034
ZFP37	2.16515	1	1	1.66609	2.03922	1.57702	1.76078	0.924434	0.944006	1.02126	0.963232
YTHDF3	2.16395	1	0.00485738	22.7734	22.2861	23.4767	22.8454	13.1164	13.6938	13.441	13.417
RP11-212D19.4	2.16345	1	0.228999	12.2951	10.0949	10.6214	11.0038	5.63713	6.44362	7.19298	6.42458
DAB2IP	2.16135	1	1	4.18015	3.36639	4.27953	3.94202	2.32956	2.26051	2.17499	2.25502
ZSCAN9	2.16054	1	1	4.51455	4.85537	4.5837	4.65121	2.69455	2.92581	2.40601	2.67546
AP000704.5	2.16007	1	1	0.161132	0.143605	0.445668	0.250135	0.050991	0.164995	0	0.0719952
AC005387.3	2.16	1	1	0.200499	0	0.184851	0.12845	0	0	0	0
NLRC5	2.1599	1	1	1.33334	1.26448	1.24503	1.28095	0.724874	0.776005	0.545071	0.681983
GTDC1	2.15967	1	1	1.39537	1.28356	1.2543	1.31108	0.67182	0.622557	0.805325	0.6999
SPTSSA	2.15961	1	0.193877	12.0718	12.9558	12.4886	12.5054	7.67256	7.5989	6.70331	7.32492
LAMB3	2.15908	1	1	0.3312	0.187838	0.111037	0.210025	0.0428768	0.0462463	0.0559267	0.0483499
SSFA2	2.15833	0.000975148	2.27838e-06	47.9122	48.1097	48.5324	48.1848	28.0586	28.2826	29.0313	28.4575
ARC	2.1583	1	1	0.831134	0.851052	0.798874	0.82702	0.442092	0.470799	0.328469	0.413787
CTD-2231E14.5	2.15777	1	1	0.384608	0	0	0.128203	0	0	0	0
NDEL1	2.1575	1	0.228999	10.6795	10.5857	11.2148	10.8267	6.40471	6.29458	6.3139	6.33773
UBE2W	2.15672	1	1	0.349384	0.788833	0.680023	0.60608	0.248156	0.421362	0.18027	0.283263
XCL1	2.15621	1	1	0.103256	0.138037	0.142796	0.12803	0	0	0	0
AVPI1	2.15598	1	1	3.7298	3.1946	4.01927	3.64789	2.11537	2.48001	1.66452	2.08664
NOSTRIN	2.15533	1	1	1.7886	2.26523	1.85978	1.9712	1.08095	1.0741	1.12407	1.09304
CTD-3138B18.6	2.15509	1	1	0.256639	0.57181	0.473218	0.433889	0.16243	0.262791	0.119175	0.181465
RFPL4A	2.15491	1	1	0.136378	0.121544	0.125734	0.127885	0	0	0	0
RP11-292F22.5	2.15463	1	1	0.383563	0	0	0.127854	0	0	0	0
RP11-585F1.6	2.15453	1	1	0	0.383531	0	0.127844	0	0	0	0
EGR1	2.15452	1	1	0.33736	0.260576	0.103677	0.233871	0.0569383	0.0690895	0.0626635	0.0628971
ZNF257	2.15332	1	1	0.743788	0.512798	0.595169	0.617252	0.297551	0.287404	0.28674	0.290565
WASF1	2.15312	1	0.0388962	17.9686	16.0528	17.6041	17.2085	9.94756	10.3968	10.0732	10.1392
RP4-781K5.2	2.15256	1	1	0.814726	1.08916	0.75114	0.885009	0.0322281	0.938541	0.378332	0.4497
CLP1	2.15244	1	0.971051	6.19085	4.95445	5.87075	5.67202	3.22257	3.41544	3.23858	3.2922
FOXK2	2.15204	1	0.0538808	16.1562	14.601	14.2095	14.9889	9.014	9.23316	8.23117	8.82611
GJC2	2.1518	1	1	0.220254	0.196297	0.174055	0.196868	0.0298717	0.0644384	0.0292225	0.0411775
PDLIM3	2.15094	1	1	0.174692	0.25689	0.136899	0.189494	0.0359335	0.017888	0.0567849	0.0368688
RMND1	2.14943	1	0.633138	7.67609	7.20866	7.57415	7.4863	4.31624	3.83262	4.97855	4.37581
MAP2K3	2.14867	1	0.00306789	26.2676	22.6124	25.2668	24.7156	15.3971	14.6713	13.8092	14.6259
CEP57	2.14809	1	0.0816496	15.0375	14.8191	15.5132	15.1232	8.70591	8.11115	9.95052	8.92253
RP11-312O7.2	2.14738	1	1	0.630844	0.632504	0.727011	0.663453	0.34936	0.242238	0.366179	0.319259
C7orf26	2.147	1	0.0616037	15.833	13.9955	16.7678	15.5321	9.38227	9.69573	8.43353	9.17051
PPFIBP2	2.14663	1	0.228999	11.6171	10.0068	10.8389	10.8209	6.29125	6.56022	6.24995	6.36714
YPEL5	2.14596	1	0.222873	11.099	11.381	13.1428	11.8743	6.97246	6.50641	7.51068	6.99652
EP300	2.14591	1	0.0160302	20.5652	19.3455	19.9242	19.945	11.2824	12.5988	11.5295	11.8036
RRN3	2.14534	1	0.457392	9.69651	9.58015	9.83214	9.70293	5.6695	5.54701	5.89851	5.70501
TEAD2	2.14434	1	1	3.7893	3.52488	4.75997	4.02472	2.3758	2.57059	2.02357	2.32332
PPP1R13L	2.14382	1	1	1.23423	1.34998	1.69393	1.42605	0.847735	0.746804	0.729447	0.774662
SIAH2	2.14368	1	0.00144046	28.5053	25.9095	29.1648	27.8599	16.4028	16.5964	16.6057	16.535
CCNK	2.14354	1	0.147433	13.2823	11.7611	12.7206	12.588	7.53163	7.10368	7.65501	7.43011
OR10A3	2.14223	1	1	0.199554	0.118566	0.0613266	0.126482	0	0	0	0
NFYC	2.14202	1	0.1714	12.4067	12.3488	11.9164	12.224	7.35271	7.1785	7.12362	7.21828
SGOL1	2.142	1	1	4.22752	3.53735	3.64228	3.80239	2.21997	2.26841	2.09171	2.19336
CWC25	2.14192	1	0.522341	9.64729	9.10467	8.74218	9.16471	5.53128	5.33368	5.31454	5.39317
SNX15	2.14066	1	1	1.29233	0.998195	2.32999	1.54017	0.913356	1.20569	0.413414	0.844152
MAP2K7	2.14016	1	0.110919	13.9642	13.5212	14.3541	13.9465	8.6558	8.23106	7.87317	8.25335
CRAMP1L	2.13983	1	0.228999	11.3145	10.36	10.694	10.7895	6.40842	6.82628	5.87247	6.36905
CHST3	2.1389	1	1	1.39734	1.30852	0.924201	1.21002	0.656884	0.684313	0.601858	0.647685
TRANK1	2.13846	1	1	0.385004	0.348752	0.360775	0.364843	0.14181	0.116331	0.169991	0.142711
DVL3	2.1381	1	0.302575	10.3024	10.4728	11.3254	10.7002	6.71855	6.66903	5.57518	6.32092
NEK4	2.13789	1	0.0251731	18.6879	17.5702	18.1438	18.134	10.5944	10.9399	10.7627	10.7657
SWT1	2.13746	1	1	3.81255	4.37532	4.14095	4.1096	2.42953	2.21046	2.50608	2.38202
TADA2B	2.13744	1	0.350448	10.5448	10.171	9.50778	10.0745	6.02045	5.99311	5.83287	5.94881
ROCK1	2.13639	1	0.708028	7.50791	8.11821	7.8982	7.84144	4.52374	4.1934	5.13041	4.61585
IVL	2.13541	1	1	0.295021	0.146073	0.151109	0.197401	0.0311204	0.067132	0.0304441	0.0428988
BRD8	2.13495	1	0.0180888	21.0445	19.6481	20.2332	20.3086	12.0007	11.9489	12.298	12.0825
HSPA4	2.13443	9.42426e-07	3.27819e-09	68.3865	67.3655	68.774	68.1754	39.9974	40.7016	41.5449	40.748
CCSER2	2.1344	1	1	4.68548	4.5867	4.65982	4.644	2.61006	2.71218	2.79466	2.70563
POGK	2.1319	1	0.0700869	16.0509	15.3991	15.6374	15.6958	9.39241	9.47492	9.13658	9.33464
CDC34	2.1313	1	0.0160302	20.3409	18.6207	20.5508	19.8374	12.5449	12.1444	10.7735	11.8209
SYNJ2	2.12943	1	1	0.84818	0.844113	0.938379	0.876891	0.447352	0.499396	0.406996	0.451248
RP11-529K1.3	2.12843	1	1	3.73963	2.62375	3.96127	3.44155	0.981993	2.03686	2.95585	1.99157
SNX16	2.12783	1	0.939126	6.6136	6.89024	6.76081	6.75488	3.76433	3.74663	4.43609	3.98235
AL109927.1	2.12774	1	1	1.23817	0	0.761023	0.666397	0.130609	0.845235	0	0.325281
BAHD1	2.12645	1	0.457392	9.22264	9.78107	9.78016	9.59462	5.94457	5.88322	5.24772	5.69184
NAPA-AS1	2.12609	1	1	0.633467	0.332096	0.584027	0.51653	0.259424	0.343405	0.103822	0.23555
RGL4	2.12586	1	1	0.164652	0.200103	0.138001	0.167585	0.0189472	0.0306543	0.0278032	0.0258016
CAPN5	2.12473	1	0.841833	6.65009	6.4368	5.89892	6.3286	3.83946	3.77395	3.58239	3.73193
SESN3	2.12444	0.0123997	2.46026e-05	39.1535	44.921	40.7597	41.6114	24.5761	20.398	29.9034	24.9592
UBB	2.12414	3.9768e-45	9.942e-47	565.781	483.752	548.919	532.817	322.996	316.533	322.029	320.519
PAN3	2.12344	1	0.107006	14.0374	14.5296	15.952	14.8397	8.72276	8.48334	9.3652	8.8571
SPIN1	2.12332	0.00113166	2.62567e-06	47.7542	46.6047	50.6213	48.3267	27.9607	29.0306	30.0519	29.0144
DCAF15	2.12326	1	0.939126	7.16746	5.6426	6.98253	6.59753	4.13566	4.15894	3.3949	3.8965
PARD3B	2.1229	1	1	3.50091	3.88954	3.95469	3.78171	2.16844	2.29708	2.14025	2.20193
SLC12A7	2.12255	1	0.0160302	20.4518	18.9714	20.4928	19.972	12.6092	12.4641	10.7805	11.9513
SNURF_1	2.12241	1	1	1.79677	1.34065	4.81553	2.65099	0.700832	1.06968	2.79415	1.52155
CLIP2	2.12133	1	1	0.434163	0.352544	0.640446	0.475718	0.228989	0.227226	0.17921	0.211808
ZNF436	2.12114	1	1	2.97279	3.25093	3.24449	3.15607	1.7493	2.08971	1.64164	1.82688
DSCR3	2.1211	1	1	4.87979	4.42306	4.84716	4.71667	2.73947	2.62988	2.93249	2.76728
EIF2B2	2.12092	1	0.0180888	20.2816	19.6073	21.3072	20.3987	12.418	12.1033	12.1318	12.2177
PGGT1B	2.12086	1	0.143893	12.7193	14.068	13.671	13.4861	8.13273	7.50283	8.52139	8.05232
CSRNP2	2.12078	1	0.143893	13.9585	13.2223	13.4665	13.5491	8.09118	8.57038	7.61026	8.09061
INTS7	2.12033	1	0.0719158	15.077	14.6194	14.5628	14.753	8.79893	8.36306	9.29221	8.81807
MVB12B	2.12016	1	1	2.23883	2.02649	2.08022	2.11518	1.20388	1.14625	1.25082	1.20032
TIMELESS	2.11875	1	0.00162899	29.6523	27.7044	26.5427	27.9665	16.6669	16.4283	17.2911	16.7955
FAM124B	2.11865	1	1	0.0996549	0.106578	0.165379	0.123871	0	0	0	0
LRRC58	2.11805	9.78806e-08	3.7076e-10	77.6752	78.1801	75.746	77.2004	44.8575	47.2579	47.4158	46.5104
GAB1	2.11749	1	1	1.06013	1.14995	1.31177	1.17395	0.609171	0.664185	0.62832	0.633892
TNPO1	2.11679	1	0.00184661	27.8779	28.8106	28.8042	28.4975	16.7361	16.8405	17.819	17.1319
ATG3	2.11601	1	0.147433	12.7616	12.5778	12.5961	12.6452	7.51413	7.13097	8.04443	7.56318
BANP	2.11534	1	1	3.373	3.17813	3.95709	3.50274	2.12899	2.1269	1.86933	2.04174
BIRC2	2.11534	1	0.0816496	14.7651	16.1251	14.7651	15.2185	8.90494	8.71947	9.73686	9.12043
NGDN	2.11431	1	0.708028	7.5216	8.09552	8.24878	7.9553	4.67892	4.58078	4.94342	4.73437
BMS1P10	2.11355	1	1	1.8274	2.52719	3.31147	2.55536	1.53547	1.35502	1.5216	1.4707
MAD2L1BP	2.11323	1	0.0137084	20.497	18.6355	22.116	20.4162	12.3788	12.3778	12.0633	12.2733
KB-1572G7.2	2.11257	1	1	0.180616	0.261576	0.749338	0.397177	0.121458	0.208064	0.167744	0.165756
RP11-264B17.4	2.11257	1	1	0.755628	0.53875	0.696654	0.663677	0.0956491	0.464246	0.421067	0.326987
MAP7D1	2.111	1	0.00705345	24.9043	22.1	24.479	23.8278	15.1267	14.3	13.629	14.3519
RP11-498C9.2	2.11072	1	1	0.266827	0.356705	0.615005	0.412846	0.253316	0.273224	0	0.175513
RNF40	2.11069	1	0.0033041	27.6979	25.4566	27.9103	27.0216	16.7463	16.4522	15.6655	16.288
RP11-907D1.1	2.11013	1	1	0.166191	0.0493713	0.15322	0.122927	0	0	0	0
RAPGEF6	2.10955	1	0.396418	10.7085	9.71331	10.2061	10.2093	5.94437	6.06074	6.32777	6.11096
ARFIP1	2.1092	1	0.0674045	17.0116	17.1208	16.1259	16.7527	9.97682	9.76773	10.4868	10.0771
USP53	2.10848	1	1	3.36046	3.52656	3.31599	3.401	1.90447	2.04405	2.013	1.98718
FAM105B	2.10847	1	0.899546	7.49672	7.87151	7.43283	7.60035	4.44918	4.77366	4.37532	4.53272
AP001615.9	2.10839	1	1	0.306185	0.272881	0.282288	0.287118	0	0.156763	0.142182	0.0996484
TEX30	2.10777	1	0.543946	8.35505	7.59227	8.27692	8.07475	4.84216	4.66351	4.96008	4.82191
CTC-325H20.4	2.10687	1	1	2.78817	3.10613	2.08859	2.66096	1.37865	1.78439	1.45658	1.53987
BACE2	2.10645	1	1	6.20719	6.04208	6.6833	6.31086	3.81019	3.5837	3.87048	3.75479
GIGYF1	2.10611	1	0.00250203	26.12	27.6103	27.5535	27.0946	17.0177	17.0409	15.0456	16.3681
CYSTM1	2.10609	1	0.0438711	17.652	16.3947	18.629	17.5586	10.6811	11.4542	9.60822	10.5812
POM121C	2.10563	1	0.0203598	21.2025	18.7098	21.4988	20.4703	12.798	12.7463	11.5085	12.3509
CACUL1	2.10511	1	0.409476	9.05186	9.42522	9.25142	9.24283	5.43515	5.20681	5.97015	5.53737
OSGIN1	2.1049	1	1	3.08003	2.29054	2.50115	2.62391	1.65892	1.42029	1.47763	1.51894
MRPL18	2.10456	0.0083166	1.70422e-05	47.2215	40.3469	43.962	43.8435	27.2394	25.9112	26.5044	26.5517
E2F7	2.10454	1	1	2.86647	2.7842	2.30209	2.65092	1.62288	1.55932	1.42469	1.53563
PKIB	2.1042	1	1	5.48202	5.40509	5.15366	5.34692	3.25107	3.18243	3.08688	3.17346
SMIM15	2.1031	0.624145	0.000874153	30.3654	31.0467	30.3828	30.5983	18.6774	17.2602	19.6252	18.521
FAM167A	2.10288	1	1	0.098158	0.174963	0.129282	0.134134	0.00887505	0	0.0130233	0.00729943
ESCO1	2.10223	1	0.222873	12.6123	11.6925	11.0251	11.7766	6.92237	6.72384	7.61068	7.08563
MAGEA12	2.10185	1	1	2.86952	0.647443	1.87534	1.79743	1.09199	0.446326	1.51805	1.01879
RP11-2L8.2	2.10078	1	1	0.365677	0	0	0.121892	0	0	0	0
RP11-453E17.3	2.10052	1	1	0.206967	0.24594	0.222616	0.225174	0.0218319	0.0706428	0.0961086	0.0628611
GBE1	2.10017	1	0.222873	11.4373	11.6164	12.0924	11.7154	7.00126	7.15549	7.00966	7.05547
GIPC3	2.10003	1	1	0.341889	0.290192	0.390255	0.340778	0.128801	0.150037	0.120962	0.133266
PRRC2A	2.09954	4.14711e-08	1.65224e-10	85.5734	75.6169	79.2446	80.145	50.0954	50.5992	45.4472	48.7139
TUBB3_2	2.09883	1	1	3.05933	2.9146	3.33929	3.10441	1.96967	1.94442	1.53496	1.81635
ZNF227	2.09837	1	1	1.18579	1.28061	1.41479	1.29373	0.732843	0.799958	0.608947	0.713916
RP11-452K12.7	2.09836	1	1	1.54545	1.60691	2.13725	1.76321	0.855867	1.18688	0.956877	0.999874
RP11-495P10.9	2.09817	1	1	0.247634	0.662095	0	0.303243	0.0783651	0.253571	0	0.110645
EP400	2.09731	1	0.611456	8.50625	8.36351	8.8726	8.58078	5.16178	5.23078	5.07255	5.15504
CPPED1	2.09689	1	0.501913	10.1887	10.0568	10.0601	10.1019	6.06715	5.83346	6.34907	6.08323
ZC3H3	2.09667	1	1	5.29648	4.7541	5.14471	5.0651	3.13072	3.09912	2.81087	3.01357
YTHDF2	2.09591	0.00413135	9.00076e-06	45.0814	45.5566	48.3917	46.3432	28.0869	26.9857	29.4864	28.1863
SNRPB2	2.09543	1	0.0113241	22.1809	22.8441	21.3078	22.1109	13.2286	13.1432	13.8655	13.4124
TRAK2	2.09462	1	0.037844	18.1109	17.2507	19.0019	18.1211	10.5745	10.6379	11.737	10.9832
KIAA0355	2.09351	1	1	5.87578	6.20642	6.85656	6.31292	3.50626	4.20487	3.62924	3.78012
CTD-2531D15.5	2.09305	1	1	0.358859	0.319826	0.110284	0.26299	0.0378543	0	0.22219	0.0866814
G2E3	2.09117	1	1	5.25181	5.61543	5.58185	5.48303	3.27492	3.29439	3.26259	3.2773
PIK3CD	2.09086	0.367805	0.000543286	32.1888	29.4031	35.3613	32.3177	20.0678	21.5279	17.4478	19.6812
AL355490.1	2.09071	1	1	0.897148	0	0.27571	0.390953	0.189272	0.306219	0	0.165163
TTC37	2.0903	1	0.107006	15.4112	15.0407	13.8626	14.7715	8.65265	9.27905	8.94252	8.95807
AC024592.12	2.08981	1	1	0.386187	0.83177	0.652752	0.62357	0.315712	0.0988613	0.508109	0.307561
TGFBR2	2.08949	1	1	0.435096	0.521484	0.622457	0.526346	0.242142	0.30726	0.195078	0.24816
KCNQ5-IT1	2.08924	1	1	0.501425	0	0.115573	0.205666	0.0396697	0	0.116423	0.0520309
RP11-529K1.4	2.08854	1	1	0.358859	0.319826	0.551419	0.410035	0.0757087	0.122487	0.333285	0.17716
MTMR10	2.08849	1	1	2.3133	2.72513	2.71576	2.58473	1.45398	1.51633	1.55372	1.50801
HIST1H4A	2.08794	1	1	0	0.845417	0	0.281806	0.120076	0	0.176199	0.0987582
GPX8	2.08793	1	0.473603	9.48793	8.30957	8.19231	8.66327	4.89063	4.95112	5.84627	5.22934
PTS	2.08784	1	0.0601172	16.3474	16.4583	16.3396	16.3818	10.0753	9.44328	10.345	9.95451
[truncated: 55,774 more rows]

## Sheet: Sheet3
												PIGM
												PIK3CD
												PIM1
												PKN1
												PLEKHF2
												PMAIP1
												POGZ
												POLR1D
												POM121C
												POP7
												PPAP2A
												PPDPF
												PPIAP22
												PPIB
												PPP1R10
												PPP1R15A
												PPP1R3B
												PPP2R2A
												PPP4R2
												PPP6R1
												PRDM4
												PRDX4
												PREPL
												PRPF39
												PRPF8
												PRRC2A
												PSMA2_2
												PSMA6
												PSMD7
												PTBP1
												PTGFR
												PTP4A1
												PUM1
												RAB9A
												RABGGTB
												RARA
												RBM15
												RBM22
												RBM23
												RBM5
												RDH11
												REEP5
												RETSAT
												RHBDF1
												RHEB
												RINT1
												RIT1
												RLF
												RNF11
												RNF126
												RNF169
												RNF40
												RP11-1012A1.4
												RP11-1084J3.4
												RP11-132A1.4
												RP11-159D12.5
												RP11-425L10.1
												RP11-846F4.12
												RPA1
												RPL21
												RPL26
												RPL36A-HNRNPH2
												RPL7
												RPL9
												RPN2
												RPS10-NUDT3
												RPS27
												RPS3A
												RRAGC
												RSRC2
												SAMHD1
												SAP18
												SARS
												SAT2
												SAV1
												SCAF8
												SCD
												SDCBP
												SEC61A1
												SEPHS2
												SESN2
												SETD1A
												SETD2
												SF3A2
												SGK223
												SHOC2
												SHROOM3
												SIAH2
												SIRT1
												SLBP
												SLC1A5
												SLC25A25
												SLC30A1
												SLC33A1
												SLC35B2
												SLC39A6
												SLC39A7
												SLC3A2
												SLC44A4
												SLC45A3
												SLC7A11
												SMARCD2
												SMEK1
												SMIM15
												SMNDC1
												SNAI2
												SNORA67_8
												SNRPB
												SOX4
												SPAG5
												SPIRE1
												SPON2
												SQSTM1
												SRCAP
												SREBF1
												SRF
												SRPRB
												SRRT
												SRSF1
												SRSF3
												SSR1
												SSR3
												ST3GAL1
												STC2
												STEAP1
												STEAP2
												STT3A
												STX3
												SUMO2
												SURF4
												TAF15
												TAF1D
												TAF5
												TAPBP
												TBX3
												TCOF1
												TCP1
												TFB2M
												THAP1
												THAP3
												THOC6
												TIMELESS
												TLE1
												TM9SF2
												TMED9
												TMEM198B
												TMEM55B
												TMEM66
												TMSB4X
												TMX2
												TNFRSF12A
												TNFRSF19
												TOP2A
												TPM1
												TPM4
												TPX2
												TRAPPC1
												TRIB3
												TRPV6
												TSC22D1
												TUFT1
												TXNDC5
												UBALD1
												UBAP1
												UBC
												UBE2B
												UBE2C
												UBE2M
												UBE2Q1
												UFL1
												VDAC2
												VMP1
												VPS11
												WBP5
												WDR1
												WEE1
												WSB1
												XPO1
												XPOT
												YARS
												YOD1
												YTHDF2
												ZBTB10
												ZBTB2
												ZBTB21
												ZC3H11A
												ZC3H12A
												ZFAND5
												ZFAS1
												ZKSCAN1
												ZNF205
												ZNF274
												ZNF282
												ZNF317
												ZNF441
												ZNF460
												ZNF598
												ZNF628
												ZNF639
												ZNF703
												ZNF92
												ZRANB1
												ZYX
												ZZZ3

## Sheet: Sheet4
TMEM63B
TP53
